# Supplementary material for: Cell-type-focused compound screen in human organoids reveals CK1 inhibition protects cone photoreceptors from death
Source: Neuron. 2026 Jul 1;114(13):2347–2366.e12. doi: 10.1016/j.neuron.2026.02.024 (PMC13353051; doi:10.1016/j.neuron.2026.02.024)
Supplement: Table S1. Compound summary of all significant cone-damaging compounds of the primary screen, related to Figures 2, 3, and S3 [file mmc2.xlsx]

## Sheet: Sheet1
Inchi-key	SMILES	MOA	GeneIDs	Median adj. cone survival (%)
BWDQBBCUWLSASG-MDZDMXLPSA-N	OCCN(CCC1=CNc2ccccc12)Cc3ccc(/C=C/C(=O)NO)cc3	HDAC 1/2/3/6/8/10/11;Antimitotic Drugs;Apoptosis Inducers;Histone Deacetylase (HDAC) Inhibitors	HDAC9,HDAC6,HDAC5,HDAC7,HDAC8,HDAC11,HDAC10	0
ATSUJKLLCSXMLV-BUHFOSPRSA-N	ONC(=O)/C=C/c4ccc(CNCCN3c1ccccc1c2ccccc23)cc4	Histone Deacetylase (HDAC) Inhibitors	HDAC9,HDAC5,HDAC7,HDAC8,HDAC11,HDAC10	5
NLKQTNGJKCBXMU-MDZDMXLPSA-N	ONC(=O)/C=C/c3ccc(CNCCc2cnc1ccccc1c2)cc3	Histone Deacetylase (HDAC) Inhibitors	HDAC9,HDAC5,HDAC7,HDAC8,HDAC11,HDAC10	4
HPTMTYKYKUKYCQ-UHFFFAOYSA-N	Cc1ccc(cc1NS(C)(=O)=O)Nc2cc(ncn2)c3ccccc3O	CDK1/2 inhibitor	CCNA1	7
PIROHBFQHMKAPE-UHFFFAOYSA-N	CNc4nc1ccccc1c(NCc2ccc(cc2)NC(=O)c3ccc(Cl)nc3)n4	beta-Catenin Inhibitors	CTNNB1,TCF4	9
QPKKAIMODKGHRH-UHFFFAOYSA-N	CCN(Cc1cccc(c1)c3ccnc(Nc2cccc(c2)[N+]([O-])=O)n3)C(C)C	Antimitotic Drugs;Inhibitors of Signal Transduction Pathways;Aurora-A (ARK1) Kinase Inhibitors;Glycogen Synthase Kinase 3 beta (GSK-3beta| tau Protein Kinase I) Inhibitors;Cyclin-Dependent Kinase Inhibitors	GSK3B,AURKA,CDKL5	10
MUAICZWSFWUFNA-INIZCTEOSA-N	C[C@H](NCc1ccc4c(c1)N=C(NC(=O)C2=CC=C(S2)C3C=NNC=3)N4CC(C)(C)O)C(C)(C)C	ITK (EMT) Kinase Inhibitors;IL-4 Production Inhibitors;IL-2 Production Inhibitors	IL2,IL4,ITK	4
RLFKILXOLJVUNF-UHFFFAOYSA-N	COCc2c(ncc3Nc1ccc(cc1c23)OCc4ccccc4)C(=O)OC(C)C	GABA(A) BZ Site Receptor Partial Agonists	GABRA1,GABRA2,GABRA3,GABRA5,GABRB3,GABRG2	14
PRDFBSVERLRRMY-UHFFFAOYSA-N	CCOc1ccc(cc1)C3Nc2ccc(cc2N=3)C5Nc4ccc(cc4N=5)N6CCN(C)CC6	BCL2L1 gene inhibitor	BCL2L1	10
JWOGUUIOCYMBPV-GMFLJSBRSA-N	CCC(=O)CCCCC[C@@H]4NC(=O)[C@H]1CCCCN1C(=O)[C@@H](NC(=O)[C@H](CC2=CN(OC)c3ccccc23)NC4=O)[C@@H](C)CC	HDAC inhibitor	HDAC3,HDAC4	13
SMYUEWYXIKCMEA-UHFFFAOYSA-N	Cc1ccc(cn1)OC2CCN(CC2)c4ncnc3ccc(F)cc34	Positive allosteric modulators (PAMs) of the muscarinic acetylcholine	CHRM4	12
VTGBZWHPJFMTKS-UHFFFAOYSA-N	CCc1ccc(cc1)OCc2ccccc2C(=O)Nc4ccc3nc(C)cc(N)c3c4	OPRL1 gene inhibitor;OPRM1 gene inhibitor	OPRL1,OPRM1	11
SETVRSKZJJWOPA-FLDGXQSCSA-N	C/C(/C=C/[C@@]1(C)[C@H](C)CCC(=O)[C@@H]1C)=C\Cc2c(O)c(Cl)c(C)c(C=O)c2O	"AP-1 Inhibitors;Electron Transport Chain Inhibitors";AP-1 Inhibitors;Electron Transport Chain Inhibitors	JUN,UQCRC1	11
RBTBFTRPCNLSDE-UHFFFAOYSA-N	CN(C)c3ccc2N=C1C=CC(C=C1Sc2c3)=[N+](C)C	Nitric Oxide Production Inhibitors;Tau Aggregation Inhibitors	MAPT	13
JUVIOZPCNVVQFO-HBGVWJBISA-N	COc5cc4OC[C@H]3Oc1c(ccc2O[C@H](Cc12)C(C)=C)C(=O)[C@H]3c4cc5OC	Electron transport chain inhibitor;Apoptosis Inducers;NADH-Ubiquinone Oxidoreductase (Complex I) Inhibitors;Non-Steroidal Antiinflammatory Drugs;Electron Transport Chain Inhibitors;"Electron transport chain inhibitor;Apoptosis Inducers;NADH-Ubiquinone Oxidoreductase (Complex I) Inhibitors;Non-Steroidal Antiinflammatory Drugs;Electron Transport Chain Inhibitors"	NDUFS1,NOX4,NOX5	19
ZLUZDKXBTNQWOL-MDZDMXLPSA-N	ONC(=O)/C=C/c3ccc(CNCCC1=CNc2ccccc12)cc3	HDAC inhibitor	HDAC9,HDAC6,HDAC5,HDAC7,HDAC8,HDAC11,HDAC10	13
ILAZEUQGANOTAY-VAWYXSNFSA-N	CC(C)N(CCC1=CNc2ccccc12)Cc3ccc(/C=C/C(=O)NO)cc3	Histone Deacetylase (HDAC) Inhibitors	HDAC9,HDAC5,HDAC7,HDAC8,HDAC11,HDAC10	15
OTSOOHRUMBRSHZ-UHFFFAOYSA-N	COCC[N+]4=C(C)N(Cc1cnccn1)C3C(=O)c2ccccc2C(=O)C=34	BIRC5 gene inhibitor	BIRC5	14
XQYZDYMELSJDRZ-UHFFFAOYSA-N	COc3ccc(Cc1nccc2cc(OC)c(cc12)OC)cc3OC	Phosphodiesterase PDE10A Inhibitors	PDE4C,PDE10A,ENPP6	11
ALBKMJDFBZVHAK-UHFFFAOYSA-N	CCOC(=O)c3ncc2Nc1ccc(cc1c2c3COC)OCc4ccccc4	Anxiolytics	GABRA1,GABRA2,GABRA3,GABRB3,GABRG2	10
NUUSUAWULNXMGF-UHFFFAOYSA-N	O=C(Nc1ccc(Cl)c(Cl)c1)Nc3ccc2N=NSc2c3	Eukaryotic Translation Initiation Factor 2-alpha Kinase 1 (HRI) Activators	EIF2AK1	12
FUGQNAUKABUDQI-UHFFFAOYSA-N	CC(C)C2=Cc1c(ncnc1S2)N3CCN(CC3)C4=NCC(C)(C)S4	Inhibitor of MEN1 (Menin);MEN1 inhibitor	MEN1	18
SCJXQZZYGYLKJG-CQSZACIVSA-N	CC[C@@H](N)CNc1ccnc(n1)c2cc(ccc2O)C3C=NN(C)C=3	protein kinase d inhibitor	PKD1	18
RDALZZCKQFLGJP-UHFFFAOYSA-N	CC2=Cc1c(cccc1N2c5nc3CCOCc3c(NCc4ccccc4)n5)C(N)=O	p97 AAA ATPase inhibitor	VCP	16
IYVIAGDMQOYYQC-OUKQBFOZSA-N	ONC(=O)/C=C/c2ccc(CNCCCc1ccccc1)cc2	Histone Deacetylase (HDAC) Inhibitors	HDAC9,HDAC5,HDAC7,HDAC8,HDAC11,HDAC10	19
VQQRBBFRJRBWPF-UHFFFAOYSA-N	CCN4CCN(Cc1ccc(cc1C(F)(F)F)NC(=O)Nc2ccc(cc2)Oc3ccnc(N)n3)CC4	Flt3 (FLK2/STK1) Inhibitors	FLT3	13
SKBXAZQJXDJNFI-RMKNXTFCSA-N	COc3ccc2NC=C(CCNCc1ccc(/C=C/C(=O)NO)cc1)c2c3	Histone Deacetylase (HDAC) Inhibitors	HDAC9,HDAC5,HDAC7,HDAC8,HDAC11,HDAC10	12
XQYASZNUFDVMFH-CQSZACIVSA-N	C[C@@H]2CN(Cc1ccc(F)cc1)CCN2C(=O)COc3ccc(Cl)cc3NC(N)=O	Chemokine CCR1 Antagonists	CCR1	15
YJGVMLPVUAXIQN-XVVDYKMHSA-N	COc1cc(cc(OC)c1OC)[C@@H]4c3cc2OCOc2cc3[C@H](O)[C@H]5COC(=O)[C@H]45		TUBA4A,TUBB2A,TUBA1A,TUBA1B,TUBB3,TUBB4A,TUBB4B,TUBB1,TUBB6,TUBA1C,TUBA3E,TUBA3D,TUBB,TUBB8,TUBB2B,TUBA3C,TUBG1,TUBG2,TUBD1,TUBA8	17
OKJDLRMQHZRYOZ-UHFFFAOYSA-N	NCCCN4C(=O)c1cc(ccc1C3C(=O)c2ccc(O)cc2C=34)[N+]([O-])=O	Dual Top1, TDP1 inhibitors	TOP1,TDP1	16
BPRNMVDTWIHULJ-AWEZNQCLSA-N	C[C@@H](CN1CCN(CC1)S(=O)(=O)c2ccc(Cl)c(Cl)c2)Nc3ncnc4C(C)=CSc34	Lysophosphatidate-2 receptor antagonist	LPAR2	22
BPNUQXPIQBZCMR-IBGZPJMESA-N	CC1=NNc2ccc(cc12)c3cncc(c3)OC[C@@H](N)Cc4ccccc4	cAMP-Dependent Protein Kinase (PKA) Inhibitors;Inhibitors of Signal Transduction Pathways;PKB alpha/Akt1 Inhibitors	PRKACA,PRKACB,PRKACG	22
XVOOCQSWCCRVDY-UHFFFAOYSA-N	COc4cc(Br)c(NC1=NC(=CS1)C2=C(C)N=C3N=CC=CN23)c(Br)c4	Polycomb Complex Protein BMI-1 Inhibitors	BMI1	16
AWIVHRPYFSSVOG-UHFFFAOYSA-N	Fc3ccc(CNc1ncnc2ccc(F)cc12)cc3	Autophagy Agonist;Phosphodiesterase V (PDE5A) Inhibitors	PDE5A	15
WOFGKOQKJKFJLB-UHFFFAOYSA-N	COCCCc1cc(ccn1)C2=CNc3cc(ccc23)C(=O)c4ccc(Cl)c(c4)S(N)(=O)=O	MMP-13 (Collagenase 3) Inhibitors;MMP-2 (Gelatinase A) Inhibitors	MMP2,MMP13	22
SXHHURZUIGDYAR-QGZVFWFLSA-N	C[C@@H]1CCCN1c3cc(cc(Nc2cc(C#N)ccn2)n3)C4(C#N)CCN(C)CC4	MAP3K12 (DLK) Inhibitors	MAP3K12	12
SGYJGGKDGBXCNY-ZDIDWYTNSA-N	CC4(C)NC(=O)[C@H](CCCCCC(=O)C1CO1)NC(=O)[C@H]2CCCN2C(=O)[C@H](Cc3ccccc3)NC4=O	Reported to be a general HDAC inhibitor	HDAC1,HDAC2,HDAC3,HDAC4,HDAC6,HDAC5	19
GAKKPKBEHVIOLH-UHFFFAOYSA-N	CNC1=NC(C)=C(S1)c4ccnc(Nc2ccc(cc2)N3CCNCC3)n4	CDK Inhibitor;Pan Kinase Inhibitor	CDK2,CCNE2	20
CHILCFMQWMQVAL-UHFFFAOYSA-N	Oc1ccc(Cl)cc1C(=O)Nc2cc(cc(c2)C(F)(F)F)C(F)(F)F	IKK-2 (IKK-beta) Inhibitors;NF-kappaB (NFKB) Activation Inhibitors	IKBKB	14
KPBNHDGDUADAGP-VAWYXSNFSA-N	O=C(/C=C/c1cccnc1)NCCCCC2CCN(CC2)C(=O)c3ccccc3	Angiogenesis Inhibitors;Apoptosis Inducers;Nicotinamide Phosphoribosyltransferase (NMPRTase) Inhibitors	NAMPT	23
VJXBYUITQBTTQM-DSRNDQRRSA-N	CC[C@H](C)[C@H]2NC(=O)[C@H]1CSSCCC=C[C@H](CC(=O)N[C@H](CCSC)C(=O)N1)OC(=O)C[C@@H]2O	HDAC inhibitor (no hydroxamic acid)	HDAC1,HDAC2,HDAC3,HDAC6,HDAC8	15
IYNDTACKOAXKBJ-UHFFFAOYSA-N	OCCCNc1cc(ccn1)c3ccnc(Nc2cccc(Cl)c2)n3	Protein Kinase C (PKC) Inhibitors;CDK1 Inhibitors;CDK2 Inhibitors	CDK1,CDK2	15
IEENMDADGAZPAM-UHFFFAOYSA-N	CCC(C)C6C(=O)N1NCCCC1C(=O)N2NCCCC2C(=O)N(C)C(Cc3ccccc3)C(=O)N4CCCC4C(=O)NC(Cc5ccccc5)C(=O)N6O	Vasopressin (AVP) V1a Antagonists;Vasopressin (AVP) V2 Antagonists	AVPR1A,AVPR2	13
VFBGXTUGODTSPK-BAQGIRSFSA-N	O=C3Nc2ccc1N=CSc1c2/C/3=C/C4=CNC=N4	PKR Inhibitor	EIF2AK2	18
HCAQGQIHBFVVIX-LYXAAFRTSA-N	C/C(=N\NC(N)=N)/c1ccc(cc1)NC(=O)Nc2ccc(cc2)/C(/C)=N/NC(N)=N	Ribonuclease P Inhibitors;Checkpoint Kinase 2 (Chk2) Inhibitors	CHEK2	20
BFXLAXBXCXOWNH-UHFFFAOYSA-N	[O-][N+](=O)c1cc(ccc1Cl)S(=O)(=O)Nc2ccc(Cl)cc2C(=O)Nc3ccc(Cl)cc3	Phosphopantetheine Adenylyltransferase (PPAT) Inhibitors	COASY	24
BBLGCDSLCDDALX-LKGBESRRSA-N	C/C=C(\C)/[C@H](O)[C@H](C)/C=C(\C)/C=C/C/C(/C)=C/Cc1nc(OC)c(OC)c(O)c1C	NADH oxidase inhibitors;Electron transport chain inhibitor	NDUFAB1,NDUFS1,NDUFV1	19
FUSNMLFNXJSCDI-UHFFFAOYSA-N	Cc1cccc(c1)N(C)C(=S)Oc3ccc2ccccc2c3	Fungal Squalene Monooxygenase Inhibitors	SQLE	24
OWBFCJROIKNMGD-BQYQJAHWSA-N	COc2cc(OC)c(/C=C/S(=O)(=O)Cc1ccc(OC)c(c1)NCC(O)=O)c(c2)OC	Antagonist of Raf-Ras interaction	BRAF,RAF1,ZHX2	24
HRNLUBSXIHFDHP-UHFFFAOYSA-N	Nc1ccccc1NC(=O)c4ccc(CNc2nccc(n2)c3cccnc3)cc4	HDAC1/2;Apoptosis Inducers;Histone Deacetylase 1 (HDAC1) Inhibitors	HDAC1,HDAC2,HDAC3	21
WQAVPPWWLLVGFK-VTNASVEKSA-N	COc4ccc(C[C@H](NC(=O)[C@H](C)NC(=O)CN1CCOCC1)C(=O)N[C@@H](Cc2ccccc2)C(=O)[C@@]3(C)CO3)cc4	Immunoproteasome Inhibitors	PSMB8	18
DNODJHQYSZVNMH-UHFFFAOYSA-N	Nc2ccc(O)c3C(=O)N(C1CCC(=O)NC1=O)C(=O)c23	CRBN neomorph;E3 ligase inhibitor	CRBN	22
IAKHMKGGTNLKSZ-INIZCTEOSA-N	COc3cc2CC[C@H](NC(C)=O)C1=CC(=O)C(=CC=C1c2c(OC)c3OC)OC	Tubulin Polymerase Inhibitors	TUBA4A,TUBB2A,TUBA1A,TUBA1B,TUBB3,TUBB4A,TUBB4B,TUBB1,TUBB6,TUBA1C,TUBA3E,TUBA3D,TUBB,TUBB8,TUBB2B,TUBA3C,TUBG1,TUBG2,TUBD1,TUBA8	13
WQBLEMAGSGUUGW-UHFFFAOYSA-N	Nc1cc(ccn1)c3ccnc(Nc2cccc(Cl)c2)n3	CDK1 Inhibitors	CDK1	24
YJGVMLPVUAXIQN-HAEOHBJNSA-N	COc1cc(cc(OC)c1OC)[C@@H]4c3cc2OCOc2cc3[C@H](O)[C@H]5COC(=O)[C@@H]45	CASP3 activator;apoptosis inhibitor;IGF1R inhibitor;IGF-1R Inhibitors;Caspase 3 Activators;Apoptosis Inducers	CASP3,IGF1R	17
ZCURBFFRNVPIAS-CYBMUJFWSA-N	CCCCCC(=O)N3C[C@@H](CCl)c2c1ccccc1c(O)cc23	covalent inhibitor of ALDH1A1	ALDH1A1	22
GVIFMXAPEOVXKO-UHFFFAOYSA-N	COc5cc(CN4N=C(CCN1CCN(CC1)c2cccc(Cl)c2C)c3cc(OC)c(cc34)OC)ccc5OC	Calmodulin Antagonists	CALM1	21
LUTPUCJIKBULCQ-UHFFFAOYSA-N	CC2CCc1cc(F)ccc1N2C(=O)COc4cccc3cnccc34	Bile Acid Responsive TGR5 Receptors (GPBAR1, AXOR 109, GPCR19) Agonists	GPBAR1	17
QLJDJSOFNVSHNG-VMPITWQZSA-N	ONC(=O)/C=C/c3ccc(CNCCC1=CNc2ccc(F)cc12)cc3	Histone Deacetylase (HDAC) Inhibitors	HDAC9,HDAC5,HDAC7,HDAC8,HDAC11,HDAC10	19
UIFFUZWRFRDZJC-SBOOETFBSA-N	CCCCCC[C@H]2C(=O)O[C@H](C)[C@H](NC(=O)c1cccc(NC=O)c1O)C(=O)O[C@@H](C)[C@@H]2OC(=O)CC(C)C	Electron transport chain inhibitor;Cytochrome c reductase;Electron Transport Chain Inhibitors	UQCRC1	30
SDABUVHLPSIZEG-NBMRYCAZSA-N	CN4C(=O)[C@@]35C[C@](C)(C#N)[C@H](c2ccc1OCOc1c2)N3C(=O)[C@]4(C)SS5	induces concomitant H3K9me3 downregulation	SUV39H1	31
XWQVQSXLXAXOPJ-NJDAHSKKSA-N	COC[C@@H](C)N[C@@H]1CC[C@H](CC1)Nc2cc(c(Cl)cn2)c4cccc(NCC3(C#N)CCOCC3)n4	CDK9/Cyclin T1 Inhibitors	CCNT1,CDK9	28
JGDCRWYOMWSTFC-AZGSIFHYSA-N	C[C@]12CC[C@H](O)C[C@H]1CC[C@@H]3[C@@H]2[C@H](O)C(=O)[C@]4(C)[C@H](CC[C@]34O)C5C=CC(=O)OC=5	Arenobufagin, SMUT	PSMB1,PSMB2,PSMB5,ATP1B4	23
QSYLKMKIVWJAAK-UHFFFAOYSA-N	Cc5cc(Nc1ccc(cc1)NC(=O)c2ccc(cc2)Nc4ccnc3ccccc34)nc(N)n5	DNA Methyltransferase I Inhibitors	DNMT1	23
OHAXNCGNVGGWSO-UHFFFAOYSA-N	Oc2cc1ccccc1cc2C(=O)Nc3ccc(Cl)cc3	Cyclic AMP Response Element-Binding Protein (CREB) Inhibitors	CREB1	28
DYLJVOXRWLXDIG-UHFFFAOYSA-N	COc1cccc(OC)c1C2=CC(=NN2c3ccnc4cc(Cl)ccc34)C(=O)NC6(C(O)=O)C5CC7CC(C5)CC6C7	Carboxypeptidase A Inhibitors;Neurotensin NTS1 (NT1) Receptor Antagonists	NTSR1	29
XUSKJHCMMWAAHV-SANMLTNESA-N	CC[C@@]1(O)C(=O)OCc2c1cc3n(Cc4c(c5cc(O)ccc5nc43)[Si](C)(C)C(C)(C)C)c2=O	DNA-Intercalating Drugs;DNA Topoisomerase I Inhibitors	TOP1	25
ZGLXUQQMLLIKAN-SVIJTADQSA-N	COc1cc(cc(OC)c1OC)[C@@H]4c3cc2OCOc2cc3C[C@H]5COC(=O)[C@H]45	Cyclooxygenase-2 Inhibitors;Non-Steroidal Antiinflammatory Drugs;Angiogenesis Inhibitors	CASP3,PTGS2	34
ULXXDDBFHOBEHA-CWDCEQMOSA-N	CN(C)C/C=C/C(=O)Nc3cc2c(Nc1ccc(F)c(Cl)c1)ncnc2cc3O[C@H]4CCOC4	Irreversible EGFR (HER1;erbB1) Inhibitors;HER2 (erbB2) Inhibitors;Inhibitors of Signal Transduction Pathways	EGFR,ERBB2,ERBB4	23
KQNZDYYTLMIZCT-KQPMLPITSA-N	C[C@H]2CCC/C=C/[C@@H]1C[C@H](O)C[C@H]1[C@H](O)/C=C/C(=O)O2	Apoptosis Inducers;Caspase 3 Activators;Autophagy inducer;"Apoptosis Inducers;Caspase 3 Activators;Autophagy inducer"	ARF1,GBF1,CYTH2,ARFGEF2,ARFGEF1,CYTH1	28
CDOVNWNANFFLFJ-UHFFFAOYSA-N	C1CN(CCN1)c2ccc(cc2)C4C=NC3=C(C=NN3C=4)c6ccnc5ccccc56	Activin Receptor Like Kinase 3 (ALK3 BMPR-IA) Inhibitors;Activin Receptor Like Kinase 2 (ALK2 ActR-IA) Inhibitors	ACVR1,BMPR1A,BMPR1B	49
KAKPGJJRYRYSTP-UHFFFAOYSA-N	COc1cc(cc(c1)N2CCN(CC2)C(=O)Nc4nc3cc(F)ccc3nc4OC)OC	phosphorylated-p68 RNA helicase inhibitor	DDX5	24
GUGBOAVFOFNJFG-VAWYXSNFSA-N	ONC(=O)/C=C/c3ccc(CNCCCC1=CNc2ccccc12)cc3	Histone Deacetylase (HDAC) Inhibitors	HDAC9,HDAC5,HDAC7,HDAC8,HDAC11,HDAC10	30
UTOXGQNLFXWCMS-QGZVFWFLSA-N	CS(=O)(=O)N1CCC(CC1)C2=NOC(=N2)[C@H](CCCC3CCCCC3)CC(=O)NO	Procollagen C-Proteinase Inhibitors	BMP1	28
INVTYAOGFAGBOE-UHFFFAOYSA-N	Nc1ccccc1NC(=O)c3ccc(CNC(=O)OCc2cccnc2)cc3	HDAC1/3;Wnt pathway agonist;Histone deacetylase-1 inhibitor;Histone deacetylase-2 inhibitor	HDAC1,HDAC2,HDAC3	35
QGQFNQWZHHSZIC-UHFFFAOYSA-N	CC1NC(CO)=C(C(=O)C=1Cl)c2ccc(cc2)Oc3ccc(cc3)OC(F)(F)F	"P. falciparum Cytochrome b-c1 Complex (Complex III subunit 3) Inhibitors;Electron Transport Chain Inhibitors";P. falciparum Cytochrome b-c1 Complex (Complex III subunit 3) Inhibitors;Electron Transport Chain Inhibitors	UQCRC1	35
ODPGGGTTYSGTGO-UHFFFAOYSA-N	CCN4CCN(Cc1ccc(cc1C(F)(F)F)NC(=O)Nc2ccc(cc2)Oc3cc(NC)ncn3)CC4	Flt3 (FLK2/STK1) Inhibitors;Inhibitors of Signal Transduction Pathways	MAPK14,FLT3,KIT,PDGFRB,MAPK8,MAPK10	22
QJZRFPJCWMNVAV-HHHXNRCGSA-N	CC(C)[C@H](C2=Nc1cc(Cl)ccc1C(=O)N2Cc3ccccc3)N(CCCN)C(=O)c4ccc(C)cc4	Antimitotic Drugs;Kinesin-Like Spindle Protein KIF11 (KSP, Eg5) Inhibitors	KIF11	25
ITFBYYCNYVFPKD-FMIDTUQUSA-N	CC5(C)CC[C@@]4(CC[C@]3(C)[C@H](C(=O)C=C2[C@@]1(C)C=C(C#N)C(=O)C(C)(C)[C@@H]1CC[C@]23C)[C@@H]4C5)C(=O)N6C=CN=C6	Apoptosis Inducers;Nitric Oxide Production Inhibitors;Nuclear Factor, Erythroid Derived 2, Like 2 (Nrf2) Activators;Antiinflammatory Drugs;PPARgamma Agonists;"Apoptosis Inducers;Nitric Oxide Production Inhibitors;Nuclear Factor, Erythroid Derived 2, Like 2 (Nrf2) Activators;Antiinflammatory Drugs;PPARgamma Agonists"	NFE2L2,PPARG,KEAP1	37
XFMZYCHKCPPZQW-HXUWFJFHSA-N	CN(C)C[C@@H](OC(=O)N3CC2=C(NC(=O)c1ccc(F)cc1)NN=C2C3(C)C)c4ccccc4	PAK4 gene inhibitor	PAK4	27
MRAMUVZVDBOPEH-JOCHJYFZSA-N	O=C(CCl)N([C@@H]1CCCN(C1)C(=O)c2ccc(cc2)N3CCOCC3)c4ccccc4	covalent modifier of catalytic cysteine of pro-CASP8	CASP8	16
WPTTVJLTNAWYAO-KPOXMGGZSA-N	COC(=O)[C@]15CCC(C)(C)C[C@H]1[C@H]4C(=O)C=C3[C@@]2(C)C=C(C#N)C(=O)C(C)(C)[C@@H]2CC[C@@]3(C)[C@]4(C)CC5	Angiogenesis Inhibitors;Antiinflammatory Drugs;Apoptosis Inducers;Bcl-2 Inhibitors;Glutathione Reductase (NADPH) Activators;Heme Oxygenase Activators;IKK-1 (IKK-alpha) Inhibitors;NF-kappaB (NFKB) Activation Inhibitors;Nitric Oxide Production Inhibitors;Nuclear Factor, Erythroid Derived 2, Like 2 (Nrf2) Activators;PPARgamma Agonists	KEAP1,IKBKB	41
QAIPRVGONGVQAS-DUXPYHPUSA-N	OC(=O)/C=C/c1ccc(O)c(O)c1	5-Lipoxygenase Inhibitors;HIV Integrase Inhibitors;Antioxidants	ALOX5	30
JDJGAAQTPZJIDZ-UHFFFAOYSA-P	C[n+]2cccc1cc(ccc12)NC(=O)c3cccc(c3)C(=O)Nc5ccc4c(ccc[n+]4C)c5	Telomerase Inhibitors;DNA G-quadruplex (G4) Ligands	TERT	28
DFBIRQPKNDILPW-KTGKZQHOSA-N	CC(C)[C@]17O[C@H]1[C@@H]2O[C@]26[C@]3(O[C@H]3CC5C4COC(=O)C=4CC[C@@]56C)[C@@H]7O	ERCC3 (TFIIH subunit)	ERCC3	35
FJHBVJOVLFPMQE-QFIPXVFZSA-N	CCc4c1cc(O)ccc1nc5C3=CC2=C(COC(=O)[C@]2(O)CC)C(=O)N3Cc45	Apoptosis Inducers;DNA Topoisomerase I Inhibitors	TOP1	27
NSMRMZWAHUBRPG-UHFFFAOYSA-N	NC(=O)CCNc1cc(ccn1)c3ccnc(Nc2cccc(Cl)c2)n3	CDK1 Inhibitors	CDK1	30
MYKJVLTXPNIGOV-KTKRTIGZSA-N	CCN(C/C=C\c2ccc(C1CCCCC1)c(Cl)c2)C3CCCCC3	sigma1 Receptor Ligands;sigma2 Receptor Ligands	SIGMAR1	30
NDDAHWYSQHTHNT-UHFFFAOYSA-N	CC2Cc1ccccc1N2NC(=O)c3ccc(Cl)c(c3)S(N)(=O)=O	Carbonic Anhydrase Type VII Inhibitors	CA4,CA5A,CA7,CA12,CA5B	38
KXMZDGSRSGHMMK-VWLOTQADSA-N	NC4=NC(Nc2ccc1CC[C@@H](CCc1c2)N3CCCC3)=NN4c7cc6CCCc5ccccc5c6nn7	Axl tyrosine kinase receptor inhibitor	AXL	22
JADDQZYHOWSFJD-FLNNQWSLSA-N	CCNC(=O)[C@H]1O[C@H]([C@H](O)[C@@H]1O)N3C=Nc2c(N)ncnc23	Adenosine Receptor Agonists	ADORA2A	31
BCWCEHMHCDCJAD-UHFFFAOYSA-N	Cc1ccc(cc1)C(=O)C(=O)c2ccc(C)cc2	Carboxylesterase Inhibitors	CES1,CES2,CES3,CES1P1,CES5A	35
PCFKMZRPZATASD-UHFFFAOYSA-N	CS(=O)(=O)N5CC1(CCN(CC1)C(=O)Nc2cnc(cn2)c3ccccc3)c4ccccc45	Neuropeptide Y5 (NPY Y5) Antagonists	NPY5R	43
AUVVAXYIELKVAI-CKBKHPSWSA-N	CC[C@H]3CN2CCc1cc(OC)c(cc1[C@@H]2C[C@@H]3C[C@H]4NCCc5cc(OC)c(cc45)OC)OC	Translation inhibitor	RPS14,RPS20	34
TXJZRSRTYPUYRW-NQIIRXRSSA-N	COC(=O)c1ccc(cc1)[C@H]4C3Nc2ccccc2C=3C[C@H](C(=O)OC)N4C(=O)CCl	GPX4 covalent inhibitor	GPX4	20
DZIUPOCVDSYPSY-UHFFFAOYSA-N	Cc1c(ccc2NC=Cc12)Nc3c(C#N)cncc3C6=Cc5cc(CN4CCN(C)CC4)ccc5O6	Protein Kinase PKC theta Inhibitors	PRKCQ	39
RDONXGFGWSSFMY-UHFFFAOYSA-N	CCS(=O)(=O)Nc2ccc(Oc1ccc(F)cc1F)c(c2)C3=CN(C)C(=O)C4NC=CC3=4	Bromodomain-Containing Protein 4 (Brd4, HUNK1) Inhibitors	BRD4	33
CEGSUKYESLWKJP-UHFFFAOYSA-N	C(CC1=CNc2ccccc12)Nc3ccc(cc3)Nc4ccncc4	MDM2 (hdm2) Inhibitors	MDM2	34
FJDDSMSDZHURBJ-UHFFFAOYSA-N	COc2ccc1NC(I)=C(CCNC(C)=O)c1c2	MTNR1A agonist;MTNR1B agonist	MTNR1A,MTNR1B	38
YKJYKKNCCRKFSL-BFHYXJOUSA-N	COc2ccc(C[C@@H]1NC[C@@H](O)[C@@H]1OC(C)=O)cc2	translation inhibitor	RPL3,RPL8,RPL11,RPL15,RPL19,RPL23A,RPL37,RPL23,RPL13A,RPL26L1,RSL24D1,RPL10L	45
JRWROCIMSDXGOZ-UHFFFAOYSA-N	CC(C)(C)c1ccc(cc1)S(=O)(=O)Nc2ccc(Cl)cc2C(=O)c3cc[n+]([O-])cc3	CCR9 chemokine antagonist	CCR9	39
RVKFQAJIXCZXQY-CBZIJGRNSA-N	C[C@]34CC[C@@H]2c1ccc(cc1CC[C@H]2[C@@H]3CCC4=O)OS(N)(=O)=O	Estrogen Receptor (ER) Agonists;Steryl Sulfatase Inhibitors	STS	41
RPDFDSQFBCJTDY-GAQXSTBRSA-N	CC(C)Oc6cc(CC(=O)N4CCC[C@@](CC[N+]12CCC(CC1)(CC2)c3ccccc3)(C4)c5cc(Cl)c(Cl)cc5)ccc6	Tachykinin NK1 Antagonists	TACR1	38
FDWQSLRDIBRKEI-UHFFFAOYSA-N	CC(C)(C)C3=CN=C(CSC2=CN=C(NC(=O)Cc1ccc(CNC(CO)CO)cc1)S2)O3	CDK2/Cyclin E Inhibitors;CDK1 Inhibitors;CDK4 Inhibitors	CCNE1,CDK1,CDK2,CDK4,CCNE2	33
ULKIYKLTKXRBOD-UHFFFAOYSA-N	OC(=O)C(CP(O)(O)=O)c1ccccc1	Glutamate Carboxypeptidase II (NAALADase;NAAG Peptidase, FOLH1, PSMA) Inhibitors	FOLH1	34
NICHJJOSEXYBED-AMGIVPHBSA-N	CC(C)C[C@H](NC(=O)CCN(C)C)c1cc(Cl)ccc1N2CCN(CC2)C(=O)[C@H](C)Cc3ccc(Cl)cc3	Melanocortin MC4 Receptor Antagonists	MC4R	37
HUNGUWOZPQBXGX-UHFFFAOYSA-N	O=C(Cc1ccc(cn1)c2ccc(cc2)OCCN3CCOCC3)NCc4ccccc4	c-src allosteric inihitor;allosteric Src inhibitor;Src Kinase Inhibitors;Antimitotic Drugs;Inhibitors of Signal Transduction Pathways;Tubulin polymerization inhibitors	SRC,TUBG2	38
IRGAIDAWHGYOKD-UHFFFAOYSA-N	COc1cc(F)c(cc1OC)C4Nc3ncc(Cl)c(NCC2CCNCC2)c3N=4	JAK1 selective inhibitors	CDK2,JAK1,AURKB	36
NCNRHFGMJRPRSK-MDZDMXLPSA-N	ONC(=O)/C=C/c1cccc(c1)S(=O)(=O)Nc2ccccc2	HDACs;Apoptosis Inducers;Histone Deacetylase 1 (HDAC1) Inhibitors;Histone Deacetylase 2 (HDAC2) Inhibitors;Angiogenesis Inhibitors	HDAC1,HDAC2,HDAC9,HDAC5,HDAC7,HDAC8,HDAC11,HDAC10	30
RGXYYAZGELLKDA-UHFFFAOYSA-N	[O-][N+](=O)C1=CC=C(SCCCCCCO)C2=NON=C12	Glutathione-S-Transferase P1 (GSTP1) Inhibitors	GSTM2,GSTP1	36
RZKDEGZIFSJVNA-IBGZPJMESA-N	C[C@H]4CN(Cc3ccc(CC(=O)N1CCC(CC1)Nc2cccc(F)c2)cc3)CCN4	Motilin Receptor Agonists	MLNR	34
YUJFUSDUQKTNNX-UHFFFAOYSA-N	Cc4cccc5C(CC1C(=O)N(CCCCCN)C(=O)N1S(=O)(=O)c2cc(C(=O)N(C)C)c(cc2)Oc3cc(Cl)c(O)cc3)=CNc45	SSTR2 agonist	SSTR2	37
UKMJWGFHXMGRNG-VZUYHUTRSA-O	CCCC[P+](CCCC)(CCCC)Cc1ccc(cc1)NC(=O)[C@@H](Cc3ccc2ccccc2c3)N/C(/NC4CCCCC4)=N/C5CCCCC5	BDKRB2 antagonist	BDKRB2	35
WRWCAQNPEXYGJK-PKNBQFBNSA-N	CC2(C)CCC(C)(C)c1cc(ccc12)C3CCCC4OC(/C=C/C(O)=O)=CC3=4	Retinoid RXRalpha Agonists	RXRA	38
SBOKKVUBLNZTCT-OUKQBFOZSA-N	Oc3nc1ccc(Cl)cc1c(c2ccccc2)c3C(=O)/C=C/C5Nc4ccccc4N=5	Apoptosis Inhibitors;PKB alpha/Akt1 Inhibitors	AKT1	39
FIVPIPIDMRVLAY-RBJBARPLSA-N	CN3C(=O)[C@]24CC1=CC=C[C@H](O)[C@H]1N2C(=O)[C@@]3(CO)SS4	NF-kappaB (NFKB) Activation Inhibitors	SUV39H1	37
MPUQHZXIXSTTDU-QXGSTGNESA-N	NS(=O)(=O)OC[C@@H]1C[C@H](C[C@@H]1O)N5C=Cc4c(N[C@H]2CCc3ccccc23)ncnc45	NEDD8-Activating Enzyme (NAE) Inhibitors	NAE1,UBA3	41
UBPYILGKFZZVDX-UHFFFAOYSA-N	COc4cc(Nc2c1cc(OC)c(cc1ncc2C#N)OCCCN3CCN(C)CC3)c(Cl)cc4Cl	Abl Kinase Inhibitors;Apoptosis Inducers;Bcr-Abl Kinase Inhibitors;Inhibitors of Signal Transduction Pathways;Src Kinase Inhibitors;STAT-5 Inhibitors	FYN	44
OJCKRNPLOZHAOU-MNKIFKDHSA-N	C[C@H]1C[C@@H](C)C[C@H](C)[C@@H](O)/C(/C#N)=C/C=C\C[C@H](OC(=O)C[C@H](O)[C@@H](C)C1)[C@@H]2CCC[C@H]2C(O)=O	Translation inhibitor;TARS inhibitor;angiogenesis inhibitor	TARS1	39
VRQMAABPASPXMW-HDICACEKSA-N	COc4cc(CCC3C=C(NC(=O)c1ccc(cc1)N2C[C@@H](C)N[C@@H](C)C2)NN=3)cc(c4)OC	FGFR1 gene inhibitor	FGFR1	37
VUVUVNZRUGEAHB-CYBMUJFWSA-N	COc1cc4c(cc1C2C(C)=NOC=2C)ncc5NC(=O)N([C@H](C)c3ccccn3)c45	BRD2/3/4/T BET familiy inhibitor;BRD4 gene inhibitor	BRD4	39
GXJABQQUPOEUTA-RDJZCZTQSA-N	CC(C)C[C@H](NC(=O)[C@H](Cc1ccccc1)NC(=O)c2cnccn2)B(O)O	Proteasome inhibitor;Proteasome Inhibitors;Apoptosis Inducers;Caspase 3 Activators;NF-kappaB (NFKB) Activation Inhibitors	CASP3,CTRB1,PSMA1,PSMA2,PSMA3,PSMA4,PSMA5,PSMA6,PSMA7,PSMB1,PSMB2,PSMB3,PSMB4,PSMB5,PSMB6,PSMB7,PSMB8,PSMB9,PSMB10,PSMC3,PSMC5,PSMD1,PSMD2,PSMD3,PSMD4,PSMD7,PSMD8,PSMD11,PSMD13,CTRC,PSMB11,PSMA8	39
RGFKZORXYSZRTQ-UHFFFAOYSA-N	Cc2nc(NC(N)=N)nc3ccc1ccccc1c23		NPY1R,NPFFR1	34
HVXBOLULGPECHP-WAYWQWQTSA-N	COc2ccc(/C=C\c1cc(OC)c(OC)c(c1)OC)cc2O	Microtubule Polymerization Inhibitors	TUBA4A,TUBB2A,TUBA1A,TUBA1B,TUBB3,TUBB4A,TUBB4B,TUBB1,TUBB6,TUBA1C,TUBA3E,TUBA3D,TUBB8,TUBB2B,TUBA3C,TUBG1,TUBG2,TUBD1,TUBA8	39
JCTUPGHJPIIZOK-UHFFFAOYSA-N	O=C(Nc1ccccc1)Nc2ccc(cc2)OC(F)(F)F	P2Y1 antagonist	P2RY1	34
OGHNVEJMJSYVRP-UHFFFAOYSA-N	COc1ccccc1OCCNCC(O)COc3cccc4Nc2ccccc2c34	beta1-Adrenoceptor Antagonists	ADRB1	38
WWVANQJRLPIHNS-ZKWXMUAHSA-N	N=C2N[C@H]1CS[C@@H](CCCCC(O)=O)[C@H]1N2	Inducible Nitric Oxide Synthase (NOS-2) Inhibitors;Neuronal Nitric Oxide Synthase Inhibitors	NOS1,NOS2	52
AECDBHGVIIRMOI-UHFFFAOYSA-N	Nc1ncnc2c1C(=CN2C4CC(CN3CCC3)C4)c5cccc(c5)OCc6ccccc6	MTH1 inhibitor;IGF1R inhibitor	IGF1R,NUDT1	42
LGGNGJGQVBUVOE-UHFFFAOYSA-N	C#CCOCCOCCOCCOCCOc1ccc(cc1)c2ccc(cc2)OS(=O)(=O)F	CRABP2 inhibitor	CRABP2	38
JQUJTHQSFVWZEH-UHFFFAOYSA-N	CSC2SC(C1C=CN(N=1)C(C)=O)=C3CC(C)(C)CC(=O)C=23		GABRA5	35
WAEXFXRVDQXREF-UHFFFAOYSA-N	ONC(=O)CCCCCCC(=O)Nc1ccccc1	HDACs;Apoptosis Inducers;Histone Deacetylase 1 (HDAC1) Inhibitors;Histone Deacetylase 2 (HDAC2) Inhibitors;Histone Deacetylase 6 (HDAC6) Inhibitors;Histone Deacetylase 3 (HDAC3) Inhibitors;Inhibitor;"HDACs;Apoptosis Inducers;Histone Deacetylase 1 (HDAC1) Inhibitors;Histone Deacetylase 2 (HDAC2) Inhibitors;Histone Deacetylase 6 (HDAC6) Inhibitors;Histone Deacetylase 3 (HDAC3) Inhibitors;Inhibitor"	HDAC1,HDAC2,HDAC3,HDAC9,HDAC6,HDAC5,HDAC7,HDAC8,HDAC11,HDAC10,STAT3	35
GWHSPAGSUKYSEY-UHFFFAOYSA-N	OC(=O)c1ccc(cc1)C2=NC(=CS2)c3cccc(c3)C(F)(F)F	Retinoid RXRalpha Agonists;Retinoid RARalpha Agonists	RARA,RXRA	34
PTJGLFIIZFVFJV-UHFFFAOYSA-N	ONC(=O)CCCCCCC(=O)Nc1cccnc1	Histone Deacetylase (HDAC) Inhibitors	HDAC9,HDAC5,HDAC7,HDAC8,HDAC11,HDAC10	43
WDPFJWLDPVQCAJ-UHFFFAOYSA-N	CCN(CC)CCN(Cc1ccc(cc1)c2ccc(cc2)C(F)(F)F)C(=O)CN4C(=NC(=O)C3CCCC=34)SCc5ccc(F)cc5	Lipoprotein Associated Phospholipase A2 (Lp-PLA2) Inhibitors	PLA2G7,OPTN	48
TYLTZPAGUBOPCU-UHFFFAOYSA-N	Cc1ccccc1N3C(=O)c2c(cccc2C)N=C3CN6N=C(c4ccc(O)c(F)c4)c5c(N)ncnc56	Phosphatidylinositol 3-Kinase delta (PI3Kdelta) Inhibitors;Phosphatidylinositol 3-Kinase gamma (PI3Kgamma) Inhibitors	PIK3CD,PIK3CG	41
AJFGLTPLWPTALJ-SSDOTTSWSA-N	N[C@@](CF)(CC1=CNC=N1)C(O)=O	Histidine Decarboxylase Inhibitors	HDC	37
RPGDCRNUJYFGLT-UHFFFAOYSA-N	CC(CN)C1=CNc2ccc(O)cc12		HTR1F	34
LCNDUGHNYMJGIW-UHFFFAOYSA-N	CN2C(=O)C1C(=NOC=1C=C2c3ccccc3)c4ccccc4	mgluR7 Antagonists	GRM7	42
XQVVPGYIWAGRNI-JOCHJYFZSA-N	CC[C@@H]4C(=O)N(C)c3cnc(Nc1ccc(cc1OC)C(=O)NC2CCN(C)CC2)nc3N4C5CCCC5	Antimitotic Drugs;Polo-like Kinase-1 (Plk-1) Inhibitors	PLK1,BRD4	46
HHOVRZGUSBMKKU-ZDUSSCGKSA-N	CNc1nccc(n1)C2=CC=C(S2)C(=O)N[C@H](CN)Cc3ccc(Cl)cc3Cl	PKA and AKT (a.k.a. PKB)	AKT1	36
MRBBFOWSPXHYQT-FCXRPNKRSA-N	COc3cc(/C=C/C2=CC(\C=C\c1ccc(O)c(c1)OC)=NO2)ccc3O	beta-Amyloid (Abeta) Aggregation Inhibitors;Cyclooxygenase-1 Inhibitors;Cyclooxygenase-2 Inhibitors;Free Radical Scavengers	APP,PTGS1,PTGS2	45
PPLNRTPNYCWODC-UHFFFAOYSA-N	Oc3cc2Nc1ccccc1c2cc3C(=O)Nc4ccc(Cl)cc4	Carboxylesterase Inhibitors	CES2	36
QMCXVSJLYBVIHV-VXGBXAGGSA-N	C[C@@H]1CC(C[C@@H](C)N1)Nc2nccc(n2)C3=CNc4c(F)cccc34	IKBKB inhibitor	IKBKB	41
VRYZCEONIWEUAV-UHFFFAOYSA-N	Cc1cc(C)cc(c1)C(=O)NOCCCCCC(=O)NO	HDAC 4/5	HDAC4,HDAC5	40
RTKIYFITIVXBLE-WKWSCTOISA-N	C/C(/C=C/C(=O)NO)=C\C(C)C(=O)c1ccc(cc1)N(C)C	HDAC inhibitor	HDAC1,HDAC3,HDAC4,HDAC6,HDAC10	21
TZZISDZOBASIEO-UHFFFAOYSA-N	CC(C)N4C=C(c2ccnc(Nc1cc(ccc1C)C(N)=O)n2)c3ccncc34	NFkappaB-inducing kinase (NIK;MAP3K14) Inhibitors	MAP3K14	44
