# Supplementary material for: Cell-type-focused compound screen in human organoids reveals CK1 inhibition protects cone photoreceptors from death
Source: Neuron. 2026 Jul 1;114(13):2347–2366.e12. doi: 10.1016/j.neuron.2026.02.024 (PMC13353051; doi:10.1016/j.neuron.2026.02.024)
Supplement: Table S2. Compound summary of all retested cone-damaging compounds in the secondary screen, related to Figures 3, S4, and S5 [file mmc3.xlsx]

## Sheet: Sheet1
MOA-name	Structure	Inchi-key	Median cone survival (%)				Significant at any concentration
			0.01 µM	0.1 µM	1 µM	10 µM
Sodium ionophore	#VALUE!	GAOZTHIDHYLHMS-KEOBGNEYSA-N	99	34	31	8	*
ITK Kinase inhibitor	#VALUE!	MUAICZWSFWUFNA-INIZCTEOSA-N	100	92	91	14	*
BCL2L1 inhibitor	#VALUE!	PRDFBSVERLRRMY-UHFFFAOYSA-N	104	111	64	14	*
AP-1 inhibitor	#VALUE!	SETVRSKZJJWOPA-FLDGXQSCSA-N	105	111	14	29	*
Immunoproteasome inhibitor	#VALUE!	WQAVPPWWLLVGFK-VTNASVEKSA-N	101	106	53	11	*
Beta-Catenin inhibitor	#VALUE!	PIROHBFQHMKAPE-UHFFFAOYSA-N	106	92	98	21	*
HDAC inhibitor 3	#VALUE!	ZLUZDKXBTNQWOL-MDZDMXLPSA-N	93	68	52	22	*
AAA ATPase p97 inhibitor	#VALUE!	RDALZZCKQFLGJP-UHFFFAOYSA-N	104	102	25	26	*
CDK1-2 inhibitor	#VALUE!	HPTMTYKYKUKYCQ-UHFFFAOYSA-N	101	90	120	22	*
Staurosporine	#VALUE!	HKSZLNNOFSGOKW-FYTWVXJKSA-N	73	89	69	24	*
PAM of mAChR	#VALUE!	SMYUEWYXIKCMEA-UHFFFAOYSA-N	95	106	105	25	*
Inhibitor of mitochondrial ATPase	#VALUE!	MNULEGDCPYONBU-WMBHJXFZSA-N	92	32	58	58	*
HDAC inhibitor 1	#VALUE!	NLKQTNGJKCBXMU-MDZDMXLPSA-N	91	85	57	32	*
HDAC inhibitor 6	#VALUE!	ILAZEUQGANOTAY-VAWYXSNFSA-N	91	63	70	33	*
BIRC5 gene inhibitor	#VALUE!	OTSOOHRUMBRSHZ-UHFFFAOYSA-N	92	72	66	31	*
FLT3 inhibitor	#VALUE!	VQQRBBFRJRBWPF-UHFFFAOYSA-N	104	94	90	31	*
HDAC inhibitor 4	#VALUE!	ATSUJKLLCSXMLV-BUHFOSPRSA-N	93	78	44	36	*
Complex I inhibitors	#VALUE!	JUVIOZPCNVVQFO-HBGVWJBISA-N	104	39	81	60	*
LPA 2 receptor antagonist	#VALUE!	BPRNMVDTWIHULJ-AWEZNQCLSA-N	104	109	98	20	*
HDAC inhibitor 5	#VALUE!	JWOGUUIOCYMBPV-GMFLJSBRSA-N	100	95	80	36	*
Anxiolytic	#VALUE!	ALBKMJDFBZVHAK-UHFFFAOYSA-N	103	105	105	21	*
MAP3K12 inhibitor	#VALUE!	SXHHURZUIGDYAR-QGZVFWFLSA-N	89	111	111	19	*
HDAC inhibitor 2	#VALUE!	SGYJGGKDGBXCNY-ZDIDWYTNSA-N	85	66	68	49	*
Top1-TDP1 inhibitor	#VALUE!	OKJDLRMQHZRYOZ-UHFFFAOYSA-N	108	98	99	43	*
CDK1 inhibitor	#VALUE!	AAAAA	111	101	91	39	*
HDAC inhibitor 7	#VALUE!	HRNLUBSXIHFDHP-UHFFFAOYSA-N	98	101	90	57	*
Antimitotic Agent	#VALUE!	YJGVMLPVUAXIQN-XVVDYKMHSA-N	112	79	49	72	*
PDE5A inhibitor	#VALUE!	AWIVHRPYFSSVOG-UHFFFAOYSA-N	98	108	112	41	*
PKD inhibitor	#VALUE!	SCJXQZZYGYLKJG-CQSZACIVSA-N	95	103	99	62	*
Tau Aggregation inhibitor	#VALUE!	RBTBFTRPCNLSDE-UHFFFAOYSA-N	105	107	96	79
OPRL1-OPRM1- gene inhibitor	#VALUE!	VTGBZWHPJFMTKS-UHFFFAOYSA-N	105	106	107	84
Chemokine CCR1 antagonist	#VALUE!	XQYASZNUFDVMFH-CQSZACIVSA-N	115	106	124	85
Antimitotic drug	#VALUE!	QPKKAIMODKGHRH-UHFFFAOYSA-N	96	111	110	83
PDE10A inhibitor	#VALUE!	XQYZDYMELSJDRZ-UHFFFAOYSA-N	107	114	99	78
