# Supplementary material for: Cell-type-focused compound screen in human organoids reveals CK1 inhibition protects cone photoreceptors from death
Source: Neuron. 2026 Jul 1;114(13):2347–2366.e12. doi: 10.1016/j.neuron.2026.02.024 (PMC13353051; doi:10.1016/j.neuron.2026.02.024)
Supplement: Table S3. Compound summary of all retested cone-saving compounds in the secondary screen, related to Figures 4, S6, and S7 [file mmc4.xlsx]

## Sheet: Sheet1
MOA-name	Structure	Inchi-key	Median adj. cone survival (%)				Significant
			0.01 µM	0.1 µM	1 µM	10 µM	at any concentration
HSP90 inhibitor 2	#VALUE!	VOASEWXFCTZRDF-UHFFFAOYSA-N	67	78	84	71	*
PDGFR inhibitor 1	#VALUE!	UOEJSOXEHKCNAE-UHFFFAOYSA-N	58	47	54	81	*
HSP90 inhibitor 1	#VALUE!	XRFHWSYKRFEPRA-CYBMUJFWSA-N	70	71	80	78	*
MTOR inhibitor 1	#VALUE!	YWDAJLXJSLKKPA-UHFFFAOYSA-N	61	67	61	76	*
MTOR inhibitor 2	#VALUE!	BYPBFDASESWSQG-CABCVRRESA-N	59	49	47	72
Jak1-2 inhibitor	#VALUE!	LBZZVBOHWAZYRL-UHFFFAOYSA-N	59	72	55	56
TP53 expression enhancer	#VALUE!	GPKJTRJOBQGKQK-UHFFFAOYSA-N	63	49	70	61
IMPDH inhibitor	#VALUE!	HPNSFSBZBAHARI-RUDMXATFSA-N	59	50	66	69
Flt3-PKC-inhibitor	#VALUE!	BMGQWWVMWDBQGC-IIFHNQTCSA-N	51	60	52	67
GPR43 antagonist	#VALUE!	QOSIJVVNNGXEKE-INIZCTEOSA-N	51	54	67	53
Lipoxygenase inhibitors	#VALUE!	NZLDBNPKNBCGEN-UHFFFAOYSA-N	54	59	58	67
HSP90 gene modulator	#VALUE!	WYZWZEOGROVVHK-GTMNPGAYSA-N	60	58	65	56
EIF4A3 inhibitor	#VALUE!	BDGKKHWJYBQRIE-HHHXNRCGSA-N	52	36	50	64
PI3Kalpha inhibitor	#VALUE!	QDITZBLZQQZVEE-YBEGLDIGSA-N	58	58	49	63
GGPS1 inhibitor	#VALUE!	NSCPCMXKWUFFNL-UHFFFAOYSA-N	58	55	51	63
PKC inhibitor	#VALUE!	UQHKJRCFSLMWIA-UHFFFAOYSA-N	53	62	60	57
AP-1-tryptase- MATE1 inhibitor	#VALUE!	YKGYIDJEEQRWQH-UHFFFAOYSA-N	62	58	54	62
Cyclooxygenase inhibitor	#VALUE!	CGIGDMFJXJATDK-UHFFFAOYSA-N	58	60	46	62
HSP90 inhibitor 3	#VALUE!	WJUNQSYQHHIVFX-UHFFFAOYSA-N	59	61	54	62
Protease inhibitor	#VALUE!	QZKOOEFIMWKZPK-UHFFFAOYSA-N	57	55	49	62
Elastase inhibitor	#VALUE!	BTGNGJJLZOIYID-UHFFFAOYSA-N	59	61	55	60
11beta-HSD1 inhibitor	#VALUE!	WSUXACNDZSQZBC-IERDGZPVSA-N	55	54	61	56
CDK9 inhibitor	#VALUE!	PHESISZXAITBIM-MRXNPFEDSA-N	59	60	52	59
Covalent necroptosis inhibitor	#VALUE!	FNPPHVLYVGMZMZ-XBXARRHUSA-N	51	56	60	56
AhR agonist	#VALUE!	GZSOSUNBTXMUFQ-YFAPSIMESA-N	55	55	60	52
ACK inhibitor	#VALUE!	ZJLXSIPWULUCRJ-UHFFFAOYSA-N	52	42	39	59
NMDA glycine-site antagonist	#VALUE!	WZBNEZWCNKUOSM-VOTSOKGWSA-N	58	50	49	48
IL-5R antagonists	#VALUE!	HIXSPVQXXDULHS-UHFFFAOYSA-N	55	50	56	53
IGF-1R inhibitor	#VALUE!	LSFLAQVDISHMNB-AFARHQOCSA-N	50	51	54	56
Receptor tyrosine kinase inhibitor	#VALUE!	WINHZLLDWRZWRT-ATVHPVEESA-N	53	49	54	50
Lymphangiogenesis inducer	#VALUE!	CUWJDZXEDIUEEW-HLFHJSLSSA-N	42	47	44	50
