# Supplementary material for: Cell-type-focused compound screen in human organoids reveals CK1 inhibition protects cone photoreceptors from death
Source: Neuron. 2026 Jul 1;114(13):2347–2366.e12. doi: 10.1016/j.neuron.2026.02.024 (PMC13353051; doi:10.1016/j.neuron.2026.02.024)
Supplement: Table S4. Kinase profiling results, related to Figure 7 [file mmc5.xlsx]

## Sheet: Sheet1
Kinase Name	GeneID	kinase activity, % ctrl
		CS-KI-1	CS-KI-1A	CS-KI-2	CS-KI-2A
ABL1	ABL1	101	104	71	14
ABL2	ABL2	116	115	80	30
ACK1	TNK2	91	100	90	104
ACVR1	ACVR1	97	83	92	95
ACVR1B	ACVR1B	104	101	96	120
ACVR2A	ACVR2A	90	86	94	109
ACVR2B	ACVR2B	138	114	83	118
ACVRL1	ACVRL1	98	121	97	105
AKT1	AKT1	116	113	106	123
AKT2	AKT2	110	137	126	187
AKT3	AKT3	236	119	112	125
ALK	ALK	49	85	81	95
AMPKalpha1	PRKAA1	98	76	87	88
ARAF YDYD	ARAF	107	87	68	71
ARK5	NUAK1	102	108	102	105
ASK1	MAP3K5	125	108	107	115
AuroraA	AURKA	112	92	96	103
AuroraB	AURKB	79	100	94	92
AuroraC	AURKC	102	94	80	89
AXL	AXL	71	80	82	85
BLK	PTK6	79	85	82	66
BMPR1A	BMPR1A	112	97	105	90
BMPR1B	BMPR1B	117	102	112	119
BMX	BMX	106	104	92	94
BRAF	BRAF	126	91	59	67
BRK	BRK	105	99	92	91
BRSK1	BRSK1	112	101	103	112
BRSK2	BRSK2	117	109	97	108
BTK	BTK	89	94	83	80
BUB1B	BUB1B	108	119	90	121
CAMK1D	CAMK1D	113	125	112	117
CAMK2A	CAMK2A	98	111	88	97
CAMK2B	CAMK2B	94	97	95	113
CAMK2D	CAMK2D	106	105	98	103
CAMK2G	CAMK2G	141	122	113	114
CAMK4	CAMK4	120	119	111	123
CAMKK1	CAMKK1	79	93	88	105
CAMKK2	CAMKK2	42	103	78	95
CDC42BPA	CDC42BPA	143	123	119	128
CDC42BPB	CDC42BPB	106	83	86	84
CDC7/DBF4	CDC7	106	96	87	102
CDK1/CycA2	CDK1	117	107	113	92
CDK1/CycB1	CDK1	104	102	102	90
CDK1/CycE1	CDK1	130	131	132	121
CDK10/CycQ	CDK10	65	94	88	106
CDK11B/CycK	CDK11B	97	106	105	103
CDK12/CycK	CDK12	121	107	123	109
CDK13/CycK	CDK13	84	87	85	84
CDK14/CycY	CDK14	113	122	104	115
CDK15/CycA2	CDK15	103	109	209	112
CDK15/CycB1	CDK15	93	94	100	106
CDK16/CycY	CDK16	126	114	120	124
CDK17/p35NCK	CDK17	119	113	112	121
CDK18/CycY	CDK18	118	109	106	119
CDK19/CycC	CDK19	64	102	77	66
CDK2/CycA2	CDK2	131	106	105	117
CDK2/CycD1	CDK2	134	112	150	94
CDK2/CycE1	CDK2	100	109	115	123
CDK20/CycH	CDK20	94	100	102	104
CDK20/CycT1	CDK20	88	93	90	90
CDK3/CycC	CDK3	116	111	88	99
CDK3/CycE1	CDK3	122	113	106	109
CDK4/CycD1	CDK4	127	100	101	110
CDK4/CycD2	CDK4	117	102	114	114
CDK4/CycD3	CDK4	117	109	112	116
CDK5/p25NCK	CDK5	95	106	99	120
CDK5/p35NCK	CDK5	96	104	109	104
CDK6/CycD1	CDK6	99	105	110	90
CDK6/CycD2	CDK6	104	106	100	110
CDK6/CycD3	CDK6	109	89	93	95
CDK7/CycH/MAT1	CDK7	108	98	113	106
CDK8/CycC	CDK8	46	118	66	46
CDK9/CycK	CDK9	93	113	125	103
CDK9/CycT1	CDK9	78	89	92	104
CHK1	CHEK1	109	102	105	100
CHK2	CHEK2	111	104	89	96
CIT 1-450	CIT	106	84	90	89
CK1alpha1	CSNK1A1	111	110	103	89
CK1delta	CSNK1D	107	89	97	107
CK1epsilon	CSNK1E	89	91	96	100
CK1gamma1	CSNK1G1	2	96	98	103
CK1gamma2	CSNK1G2	105	102	102	102
CK1gamma3	CSNK1G3	101	101	103	86
CK2alpha1	CSNK2A1	102	100	84	80
CK2alpha2	CSNK2A2	94	93	86	80
CLK1	CLK1	80	11	50	79
CLK2	CLK2	80	16	87	84
CLK3	CLK3	91	81	65	82
CLK4	CLK4	74	17	23	59
COT	MAP3K8	120	125	108	107
CSF1R	CSF1R	98	100	84	56
CSK	CSK	100	90	145	109
DAPK1	DAPK1	106	96	103	100
DAPK2	DAPK2	96	90	90	104
DAPK3	DAPK3	104	91	98	100
DCAMKL2	DCLK2	100	96	94	121
DDR2	DDR2	100	106	10	2
DMPK	DMPK	72	105	104	100
DNAPK	PRKDC	1	0	77	75
DYRK1A	DYRK1A	90	89	87	96
DYRK1B	DYRK1B	114	104	99	100
DYRK2	DYRK2	140	106	94	119
DYRK3	DYRK3	86	105	129	99
DYRK4	DYRK4	113	109	114	101
EEF2K	EEF2K	123	125	126	122
EGFR	EGFR	100	111	90	88
EIF2AK2	EIF2AK2	113	108	95	87
EIF2AK3	EIF2AK3	124	93	119	128
EIF2AK4	EIF2AK4	109	102	107	106
EPHA1	EPHA1	93	117	111	107
EPHA2	EPHA2	84	76	59	75
EPHA3	EPHA3	98	104	93	102
EPHA4	EPHA4	70	85	72	89
EPHA5	EPHA5	89	88	80	88
EPHA6	EPHA6	107	92	85	110
EPHA7	EPHA7	102	105	88	107
EPHA8	EPHA8	107	106	144	112
EPHB1	EPHB1	96	83	68	75
EPHB2	EPHB2	101	104	97	103
EPHB3	EPHB3	91	99	80	88
EPHB4	EPHB4	99	93	81	107
ERBB2	ERBB2	89	92	82	90
ERBB4	ERBB4	110	112	84	57
ERK1	MAPK3	115	112	111	122
ERK2	MAPK1	111	125	119	122
ERK5	MAPK7	91	91	94	99
ERK7	MAPK15	108	109	110	125
FAK	PTK2	70	109	93	84
FER	FER	82	110	99	61
FES	FES	77	104	87	85
FGFR1	FGFR1	101	104	89	115
FGFR2	FGFR2	81	72	124	93
FGFR3	FGFR3	83	94	94	96
FGFR4	FGFR4	96	95	113	112
FGR	FGR	103	100	97	82
FLT3	FLT3	79	114	73	71
FRK	FRK	96	88	70	78
FYN	FYN	109	104	103	85
GRK2	ADRBK1	115	94	102	98
GRK3	ADRBK2	105	92	106	108
GRK4	GRK4	121	96	102	97
GRK5	GRK5	91	89	98	99
GRK6	GRK6	108	127	146	95
GRK7	GRK7	98	100	107	97
GSG2	HASPIN	60	100	94	90
GSK3alpha	GSK3A	87	55	98	99
GSK3beta	GSK3B	99	89	99	133
HCK	HCK	95	92	97	88
HIPK1	HIPK1	173	109	118	115
HIPK2	HIPK2	99	95	89	96
HIPK3	HIPK3	129	129	111	126
HIPK4	HIPK4	96	95	69	42
HRI	EIF2AK1	97	105	103	102
IGF1R	IGF1R	109	95	99	117
IKKalpha	CHUK	110	104	106	109
IKKbeta	IKBKB	108	100	106	113
IKKepsilon	IKBKE	118	105	111	108
INSR	INSR	103	116	115	91
INSRR	INSRR	110	111	106	96
IRAK1	IRAK1	130	100	90	98
IRAK4	IRAK4	139	97	115	99
ITK	ITK	252	91	101	100
JAK1	JAK1	98	112	95	81
JAK2	JAK2	110	118	97	103
JAK3	JAK3	109	125	112	108
JNK1	MAPK8	102	100	75	71
JNK2	MAPK9	113	105	88	80
JNK3	MAPK10	94	86	58	63
KIT	KIT	101	97	40	33
LCK	LCK	100	98	55	15
LIMK1	LIMK1	141	149	118	106
LIMK2	LIMK2	119	126	110	105
LKB1/MO25a/STRADa	STK11	103	97	100	99
LRRK2	LRRK2	94	101	83	101
LTK	LTK	70	87	89	93
LYN	LYN	106	102	94	47
MAP3K1	MAP3K1	115	111	108	111
MAP3K10	MAP3K10	108	108	104	113
MAP3K11	MAP3K11	88	109	91	97
MAP3K7/MAP3K7IP1	MAP3K7	92	85	90	86
MAP3K9	MAP3K9	96	102	89	101
MAP4K1	MAP4K1	95	75	98	102
MAP4K2	MAP4K2	78	95	88	95
MAP4K4	MAP4K4	89	92	97	101
MAP4K5	MAP4K5	93	91	92	111
MAPKAPK2	MAPKAPK2	95	98	95	100
MAPKAPK3	MAPKAPK3	97	92	89	98
MAPKAPK5	MAPKAPK5	81	82	84	89
MARK1	MARK1	100	97	101	98
MARK2	MARK2	106	104	102	101
MARK3	MARK3	86	102	92	108
MARK4	MARK4	120	124	99	126
MASTL	MASTL	92	88	90	100
MATK	MATK	105	88	92	104
MEK1	MAP2K1	138	87	122	201
MEK2	MAP2K2	101	113	104	105
MEK5	MAP2K5	101	111	115	119
MEKK2	MAP3K2	110	97	100	110
MEKK3	MAP3K3	110	107	101	103
MELK	MELK	35	67	69	56
MERTK	MERTK	73	96	107	111
MET	MET	80	84	88	92
MINK1	MINK1	84	81	78	104
MKK3	MAP2K3	146	134	134	135
MKK4	MAP2K4	119	128	125	118
MKK6 SDTD	MAP2K6	164	139	134	134
MKK7	MAP2K7	120	109	134	117
MKNK1	MKNK1	99	188	98	119
MKNK2	MKNK2	104	93	86	101
MLK4	MAP3K21	102	87	85	85
MST1	STK4	102	88	93	104
MST2	STK3	119	99	92	108
MST3	STK24	94	92	88	90
MST4	STK26	115	108	115	86
MTOR	MTOR	-1	-3	148	94
MUSK	MUSK	71	96	95	98
MYLK	MYLK	126	92	84	98
MYLK2	MYLK2	122	108	106	105
MYLK3	MYLK3	116	89	104	100
NDR1	STK38	102	91	86	100
NDR2	STK38L	113	102	101	144
NEK1	NEK1	101	102	96	102
NEK11	NEK11	112	109	102	93
NEK2	NEK2	96	90	130	84
NEK3	NEK3	71	91	110	100
NEK4	NEK4	93	97	85	94
NEK6	NEK6	104	87	90	115
NEK7	NEK7	107	95	98	107
NEK9	NEK9	125	121	114	121
NIK	MAP3K14	126	126	181	82
NLK	NLK	108	119	111	105
p38alpha	MAPK14	105	113	96	113
p38beta	MAPK11	118	104	4	142
p38delta	MAPK13	115	111	104	97
p38gamma	MAPK12	110	111	108	107
PAK1	PAK1	167	106	91	118
PAK2	PAK2	99	95	92	88
PAK3	PAK3	119	100	101	105
PAK4	PAK4	107	98	85	91
PAK6	PAK6	73	71	84	89
PAK7	PAK7	98	96	101	92
PASK	PASK	106	119	113	102
PBK	PBK	102	75	83	138
PDGFRalpha	PDGFRA	127	104	6	10
PDGFRbeta	PDGFRB	105	86	41	7
PDK1	PDPK1	112	97	104	103
PHKG1	PHKG1	117	127	119	117
PHKG2	PHKG2	102	110	103	110
PIM1	PIM1	71	95	98	91
PIM2	PIM2	105	96	86	101
PIM3	PIM3	115	119	100	99
PKA	PRKACA	109	103	107	120
PKCalpha	PRKCA	85	75	101	84
PKCbeta1	PRKCB	80	75	87	90
PKCbeta2	PRKCB	96	91	86	95
PKCdelta	PRKCD	113	96	97	94
PKCepsilon	PRKCE	117	116	149	122
PKCeta	PRKCH	96	88	95	95
PKCgamma	PRKCG	99	97	87	99
PKCiota	PRKCI	151	136	145	142
PKCmu	PRKD1	98	113	93	99
PKCnu	PRKCQ	102	92	95	97
PKCtheta	PRKCQ	96	96	103	102
PKCzeta	PRKCZ	91	86	107	85
PKMzeta	PRKCL1	74	84	84	88
PKN3	PKN3	88	109	85	83
PLK1	PLK1	106	102	109	93
PLK3	PLK3	104	96	91	94
PRK1	PKN1	113	118	101	101
PRK2	PKN2	136	111	120	118
PRKD2	PRKD2	123	117	117	114
PRKG1	PRKG1	95	99	103	106
PRKG2	PRKG2	102	94	86	119
PRKX	PRKX	101	96	92	105
PYK2	PTK2B	118	116	119	106
RAF1 YDYD	RAF1	109	101	5	14
RET	RET	99	106	109	103
RIPK2	RIPK2	71	54	71	81
RIPK4	RIPK4	104	89	100	107
RIPK5	RIPK5	103	102	113	111
ROCK1	ROCK1	111	111	97	103
ROCK2	ROCK2	89	81	87	86
RON	MST1R	122	115	101	129
ROS	ROS1	55	118	78	80
RPS6KA1	RPS6KA1	99	93	101	90
RPS6KA2	RPS6KA2	101	99	92	99
RPS6KA3	RPS6KA3	96	92	95	86
RPS6KA4	RPS6KA4	128	117	116	115
RPS6KA5	RPS6KA5	112	119	112	109
RPS6KA6	RPS6KA6	114	126	107	108
S6K	RPS6KB1	114	111	108	98
S6Kbeta	RPS6KB2	87	92	82	97
SAK	PLK4	82	77	54	68
SGK1	SGK1	105	103	91	104
SGK2	SGK2	101	110	103	106
SGK3	SGK3	114	116	115	122
SIK1	SIK1	97	94	105	100
SIK2	SIK2	105	107	105	93
SIK3	SIK3	97	106	88	107
SLK	STK10	93	114	104	106
SNARK	NUAK1	90	96	83	100
SNK	NUAK2	95	114	102	92
SRC	SRC	92	91	97	89
SRMS	SRMS	99	92	99	102
SRPK1	SRPK1	104	97	105	103
SRPK2	SRPK2	103	112	101	99
STK17A	STK17A	106	105	91	74
STK17B	STK17B	136	117	104	104
STK23	MST1	109	93	98	113
STK25	STK25	91	100	98	92
STK33	STK33	246	107	172	106
STK39	STK39	124	127	99	82
SYK	SYK	95	104	88	92
TAOK2	TAOK2	105	110	96	50
TAOK3	TAOK3	104	96	91	91
TBK1	TBK1	124	107	87	98
TEC	TEC	96	96	163	94
TGFBR1	TGFBR1	114	101	100	121
TGFBR2	TGFBR2	91	72	65	85
TIE2	TEK	97	99	98	91
TLK1	TLK1	96	89	80	83
TLK2	TLK2	123	97	96	99
TNK1	TNK1	85	74	43	52
TRKA	NTRK1	116	120	104	113
TRKB	NTRK2	84	91	96	116
TRKC	NTRK3	85	107	96	97
TSF1	DYRK3	54	86	66	66
TSK2	DYRK4	114	101	110	109
TSSK1	TSSK1	110	101	92	109
TTBK1	TTBK1	97	84	78	100
TTBK2	TTBK2	114	101	99	104
TTK	TTK	91	98	100	103
TXK	TXK	115	110	98	91
TYK2	TYK2	113	113	113	93
TYRO3	TYRO3	93	106	101	96
ULK1	ULK1	113	104	96	91
ULK2	ULK2	104	105	90	89
ULK3	ULK3	106	102	92	95
VEGFR1	FLT1	94	94	89	93
VEGFR2	KDR	102	95	105	82
VEGFR3	FLT4	82	83	108	94
VRK1	VRK1	158	104	104	118
VRK2	VRK2	97	90	111	85
WEE1	WEE1	94	94	95	111
WNK1	WNK1	111	102	126	113
WNK2	WNK2	108	118	78	90
WNK3	WNK3	116	117	110	101
YES	YES1	86	100	88	77
ZAK	MAP3K20	105	105	94	83
ZAP70	ZAP70	91	57	49	58
