# Supplementary material for: Cell-type-focused compound screen in human organoids reveals CK1 inhibition protects cone photoreceptors from death
Source: Neuron. 2026 Jul 1;114(13):2347–2366.e12. doi: 10.1016/j.neuron.2026.02.024 (PMC13353051; doi:10.1016/j.neuron.2026.02.024)
Supplement: Table S5. Summary of CK-1 and MAPK11 inhibitors, related to Figure 7 [file mmc6.xlsx]

## Sheet: Sheet1
Compound Name	Structure	Inchi-key	Mean cone survival (%)				Significant
							at any concentration
			Cones		Rods
			10 µM	1 µM	10 µM	1 µM	Cones	Rods
CK-1-I 1	#VALUE!	DPDZHVCKYBCJHW-UHFFFAOYSA-N	65	59	75	62	*	*
CK-1-I 2	#VALUE!	PSNKGVAXBSAHCH-UHFFFAOYSA-N	51	59	62	69	*	*
CK-1-I 3	#VALUE!	OGKYMFFYOWUTKV-UHFFFAOYSA-N	56	60	48	75	*	*
MAPK11-I 1	#VALUE!	MVCOAUNKQVWQHZ-UHFFFAOYSA-N	48	51	48	56
MAPK11-I 2	#VALUE!	QHKYPYXTTXKZST-UHFFFAOYSA-N	59	54	57	47	*
MAPK11-I 3	#VALUE!	CDMGBJANTYXAIV-UHFFFAOYSA-N	57	61	46	68	*	*
