# Supplementary material for: Cell-type-focused compound screen in human organoids reveals CK1 inhibition protects cone photoreceptors from death
Source: Neuron. 2026 Jul 1;114(13):2347–2366.e12. doi: 10.1016/j.neuron.2026.02.024 (PMC13353051; doi:10.1016/j.neuron.2026.02.024)
Supplement: Table S7. Kinase profiling assay conditions, related to Figure 7 and STAR Methods [file mmc7.xlsx]

## Sheet: Sheet1
Kinase Name	GeneID	Kinase Concentration (nM)	ATP Concentration (µM)	Substrate Name	Substrate Concentration (µg/50µl)
ABL1	ABL1	1.3	0.3	Poly(Ala,Glu,Lys,Tyr)6:2:5:1	0.125
ABL2	ABL2	1.6	0.3	Poly(Ala,Glu,Lys,Tyr)6:2:5:1	0.125
ACK1	TNK2	14.1	1	Poly(Glu,Tyr)4:1	0.125
ACVR1	ACVR1	14	3	GSK3(14-27)	2
ACVR1B	ACVR1B	8.8	3	RBER-CHKtide	2
ACVR2A	ACVR2A	15.2	3	Casein	1
ACVR2B	ACVR2B	22.6	1	RB-CTF	1
ACVRL1	ACVRL1	5.8	1	Casein	1
AKT1	AKT1	11.9	1	GSK3(14-27)	2
AKT2	AKT2	59.3	10	GSK3(14-27)	4
AKT3	AKT3	11.9	3	GSK3(14-27)	4
ALK	ALK	9.9	0.3	Poly(Glu,Tyr)4:1	0.125
AMPKalpha1	PRKAA1	43.4	3	RBER-CHKtide	2
ARAF YDYD	ARAF	61	1	MEK1 K97M (kinase-dead)	0.5
ARK5	NUAK1	38.4	3	RBER-CHKtide	1
ASK1	MAP3K5	1.6	3	GSK3(14-27)	2
AuroraA	AURKA	18.3	10	tetra(LRRWSLG)	0.5
AuroraB	AURKB	28.5	10	tetra(LRRWSLG)	0.25
AuroraC	AURKC	68.4	3	tetra(LRRWSLG)	0.25
AXL	AXL	5.2	0.3	Poly(Glu,Tyr)4:1	0.25
BLK	PTK6	4.6	0.3	Poly(Glu,Tyr)4:1	0.125
BMPR1A	BMPR1A	57.9	3	Casein	1
BMPR1B	BMPR1B	14.6	3	Casein	1
BMX	BMX	2.4	1	Poly(Glu,Tyr)4:1	0.25
BRAF	BRAF	14.5	1	MEK1 K97M (kinase-dead)	0.5
BRK	BRK	12.2	3	Poly(Glu,Tyr)4:1	0.125
BRSK1	BRSK1	2.7	1	RBER-CHKtide	2
BRSK2	BRSK2	9.7	1	RBER-CHKtide	2
BTK	BTK	28.6	3	Poly(Glu,Tyr)4:1	0.25
BUB1B	BUB1B	9.5	0.3	Casein	0.25
CAMK1D	CAMK1D	21.3	0.3	RBER-CHKtide	2
CAMK2A	CAMK2A	1.8	3	RBER-CHKtide	1
CAMK2B	CAMK2B	16.5	3	RBER-CHKtide	2
CAMK2D	CAMK2D	0.3	1	RBER-CHKtide	1
CAMK2G	CAMK2G	1	1	S6-Peptide	1
CAMK4	CAMK4	12.6	1	JUN	0.5
CAMKK1	CAMKK1	13.4	3	RB-CTF	4
CAMKK2	CAMKK2	3.4	3	GSK3(14-27)	2
CDC42BPA	CDC42BPA	1.7	0.1	S6-Peptide	1
CDC42BPB	CDC42BPB	1.2	0.1	S6-Peptide	1
CDC7/DBF4	CDC7	2.5	0.1	Histone H1	0.25
CDK1/CycA2	CDK1	2.2	0.3	RBER-CHKtide	1
CDK1/CycB1	CDK1	5.6	1	RBER-CHKtide	2
CDK1/CycE1	CDK1	7.4	1	RBER-CHKtide	2
CDK10/CycQ	CDK10	15.8	3	RBER-IRStide	2
CDK11B/CycK	CDK11B	35.4	0.1	SUPT5 754-837	2
CDK12/CycK	CDK12	29.4	0.3	RBER-IRStide	2
CDK13/CycK	CDK13	14.6	0.1	SUPT5 754-837	0.5
CDK14/CycY	CDK14	9.4	0.1	RBER-IRStide	4
CDK15/CycA2	CDK15	37.1	1	RBER-NTRK3tide	4
CDK15/CycB1	CDK15	43.1	0.3	RBER-NTRK3tide	4
CDK16/CycY	CDK16	6.4	0.3	GSK3(14-27)	2
CDK17/p35NCK	CDK17	19.8	3	RBER-CDC25tide	1
CDK18/CycY	CDK18	3.3	1	RBER-NTRK3tide	2
CDK19/CycC	CDK19	32.7	3	RBER-IRStide	2
CDK2/CycA2	CDK2	3.7	0.3	RBER-CHKtide	1
CDK2/CycD1	CDK2	49.7	3	RBER-CHKtide	2
CDK2/CycE1	CDK2	1.1	1	RBER-CHKtide	1
CDK20/CycH	CDK20	36.6	0.1	RBER-CHKtide	2
CDK20/CycT1	CDK20	26.4	1	RBER-CHKtide	4
CDK3/CycC	CDK3	37.7	3	RBER-CHKtide	2
CDK3/CycE1	CDK3	2.1	3	RBER-CHKtide	1
CDK4/CycD1	CDK4	8.4	3	RBER-CHKtide	2
CDK4/CycD2	CDK4	2.8	3	RBER-CHKtide	1
CDK4/CycD3	CDK4	10.3	10	RBER-CHKtide	2
CDK5/p25NCK	CDK5	3.3	0.3	RBER-CHKtide	1
CDK5/p35NCK	CDK5	0.8	0.1	RBER-CHKtide	1
CDK6/CycD1	CDK6	3.2	3	RBER-CHKtide	2
CDK6/CycD2	CDK6	5.4	10	RBER-CHKtide	1
CDK6/CycD3	CDK6	18.1	30	RBER-CHKtide	2
CDK7/CycH/MAT1	CDK7	6.6	3	RBER-CHKtide	2
CDK8/CycC	CDK8	16.5	1	RBER-IRStide	1
CDK9/CycK	CDK9	3.7	1	RBER-CHKtide	2
CDK9/CycT1	CDK9	6.3	1	RBER-CHKtide	1
CHK1	CHEK1	11.9	1	RBER-CHKtide	2
CHK2	CHEK2	3	1	tetra(LRRWSLG)	0.5
CIT 1-450	CIT	2.5	0.1	Histone H2B	2
CK1alpha1	CSNK1A1	14	0.3	Casein	1
CK1delta	CSNK1D	0.3	0.3	Casein	0.5
CK1epsilon	CSNK1E	0.8	0.3	Casein	0.5
CK1gamma1	CSNK1G1	0.3	0.1	Casein	1
CK1gamma2	CSNK1G2	0.4	0.1	Casein	1
CK1gamma3	CSNK1G3	0.5	0.1	Casein	1
CK2alpha1	CSNK2A1	1.4	0.1	Casein	1
CK2alpha2	CSNK2A2	2.8	0.1	Casein	1
CLK1	CLK1	46.1	0.3	H2O (Autophos.)	0
CLK2	CLK2	0.3	0.3	GSK3(14-27)	1
CLK3	CLK3	2.7	0.3	S6-Peptide	1
CLK4	CLK4	4.7	0.1	Myelin Basic Protein	1
COT	MAP3K8	83.8	3	RBER-CHKtide	3
CSF1R	CSF1R	5.1	0.3	Poly(Glu,Tyr)4:1	0.125
CSK	CSK	2.5	1	Poly(Glu,Tyr)4:1	0.125
DAPK1	DAPK1	4.2	0.1	GSK3(14-27)	2
DAPK2	DAPK2	2.1	0.1	S6-Peptide	2
DAPK3	DAPK3	0.8	0.1	GSK3(14-27)	2
DCAMKL2	DCLK2	9.7	1	RBER-CHKtide	1
DDR2	DDR2	12.9	0.1	Poly(Ala,Glu,Lys,Tyr)6:2:5:1	0.125
DMPK	DMPK	3.1	0.1	tetra(LRRWSLG)	2
DNAPK	PRKDC	0.3	1	S6-Peptide	2
DYRK1A	DYRK1A	0.9	1	RBER-CHKtide	2
DYRK1B	DYRK1B	1	0.3	RBER-CHKtide	2
DYRK2	DYRK2	0.7	1	RBER-IRStide	2
DYRK3	DYRK3	0.6	0.3	RBER-IRStide	1
DYRK4	DYRK4	2.3	0.1	RBER-CHKtide	1
EEF2K	EEF2K	0.4	0.3	GSK3(14-27)	2
EGFR	EGFR	2.2	0.3	Poly(Glu,Tyr)4:1	0.125
EIF2AK2	EIF2AK2	2.3	0.3	RB-CTF	1
EIF2AK3	EIF2AK3	2.1	0.3	Casein	2
EIF2AK4	EIF2AK4	4.7	3	S6-Peptide	0.5
EPHA1	EPHA1	12.6	1	Poly(Glu,Tyr)4:1	0.125
EPHA2	EPHA2	5.4	3	Poly(Glu,Tyr)4:1	0.125
EPHA3	EPHA3	13.2	3	Poly(Glu,Tyr)4:1	0.25
EPHA4	EPHA4	65.3	10	Poly(Glu,Tyr)4:1	0.25
EPHA5	EPHA5	5	1	Poly(Glu,Tyr)4:1	0.5
EPHA6	EPHA6	25.4	3	Poly(Glu,Tyr)4:1	0.125
EPHA7	EPHA7	12.7	1	Poly(Glu,Tyr)4:1	0.125
EPHA8	EPHA8	5.2	0.3	Poly(Glu,Tyr)4:1	0.125
EPHB1	EPHB1	2.6	1	Poly(Glu,Tyr)4:1	0.125
EPHB2	EPHB2	12.6	0.3	Poly(Ala,Glu,Lys,Tyr)6:2:5:1	0.125
EPHB3	EPHB3	6.2	1	Poly(Glu,Tyr)4:1	0.125
EPHB4	EPHB4	13	1	Poly(Glu,Tyr)4:1	0.125
ERBB2	ERBB2	10.6	1	Poly(Glu,Tyr)4:1	0.125
ERBB4	ERBB4	1	0.3	Poly(Glu,Tyr)4:1	0.125
ERK1	MAPK3	7.2	1	RBER-CHKtide	2
ERK2	MAPK1	4.8	0.3	RBER-CHKtide	2
ERK5	MAPK7	79.3	1	RBER-CHKtide	2
ERK7	MAPK15	32.5	1	RBER-CHKtide	2
FAK	PTK2	6.9	1	Poly(Glu,Tyr)4:1	0.125
FER	FER	3.2	1	Poly(Glu,Tyr)4:1	0.125
FES	FES	0.6	0.3	Poly(Glu,Tyr)4:1	0.125
FGFR1	FGFR1	13	3	Poly(Glu,Tyr)4:1	0.125
FGFR2	FGFR2	12.6	1	Poly(Glu,Tyr)4:1	0.25
FGFR3	FGFR3	13.5	3	Poly(Glu,Tyr)4:1	0.25
FGFR4	FGFR4	13.6	1	Poly(Glu,Tyr)4:1	0.125
FGR	FGR	5.3	0.3	Poly(Glu,Tyr)4:1	0.125
FLT3	FLT3	13	1	Poly(Ala,Glu,Lys,Tyr)6:2:5:1	0.125
FRK	FRK	4.6	0.3	Poly(Glu,Tyr)4:1	0.5
FYN	FYN	2.2	0.3	Poly(Glu,Tyr)4:1	0.125
GRK2	ADRBK1	8.5	1	Casein	0.5
GRK3	ADRBK2	1.9	3	Casein	2
GRK4	GRK4	1.1	1	Casein	0.5
GRK5	GRK5	0.2	0.3	Casein	1
GRK6	GRK6	1.1	1	Casein	1
GRK7	GRK7	2.2	0.3	Casein	1
GSG2	HASPIN	2.5	0.1	Histone H3 (1-34)	0.5
GSK3alpha	GSK3A	3.7	0.1	SUPT5 754-837	1
GSK3beta	GSK3B	19.7	0.3	RBER-CHKtide	1
HCK	HCK	4.6	0.3	Poly(Glu,Tyr)4:1	0.125
HIPK1	HIPK1	13.6	0.3	RBER-CHKtide	2
HIPK2	HIPK2	8.2	0.1	RBER-CHKtide	2
HIPK3	HIPK3	21.7	0.3	RBER-CHKtide	2
HIPK4	HIPK4	1	0.1	RBER-IRStide	1
HRI	EIF2AK1	9.9	0.3	Casein	0.25
IGF1R	IGF1R	7.8	1	Poly(Glu,Tyr)4:1	0.125
IKKalpha	CHUK	7.9	0.3	RBER-CHKtide	2
IKKbeta	IKBKB	8.3	0.3	RBER-CHKtide	1
IKKepsilon	IKBKE	3.6	1	GSK3(14-27)	1
INSR	INSR	2.8	3	Poly(Ala,Glu,Lys,Tyr)6:2:5:1	0.125
INSRR	INSRR	7.5	3	Poly(Ala,Glu,Lys,Tyr)6:2:5:1	0.25
IRAK1	IRAK1	1.2	1	RB-CTF	2
IRAK4	IRAK4	7.5	3	RB-CTF	1
ITK	ITK	11.8	1	Poly(Glu,Tyr)4:1	0.125
JAK1	JAK1	42.7	1	RBER-IRStide	2
JAK2	JAK2	6.4	0.3	Poly(Ala,Glu,Lys,Tyr)6:2:5:1	0.125
JAK3	JAK3	2.9	0.1	Poly(Ala,Glu,Lys,Tyr)6:2:5:1	0.125
JNK1	MAPK8	2.3	0.3	ATF2	0.25
JNK2	MAPK9	2	1	ATF2	1
JNK3	MAPK10	2.1	0.3	ATF2	2
KIT	KIT	38.7	3	Poly(Glu,Tyr)4:1	0.125
LCK	LCK	4.3	0.3	Poly(Glu,Tyr)4:1	0.125
LIMK1	LIMK1	1.5	0.1	Cofilin2	4
LIMK2	LIMK2	13.1	0.1	Cofilin1	4
LKB1/MO25a/STRADa	STK11	6.7	0.3	RB-CTF	2
LRRK2	LRRK2	2.9	0.3	GSK3(14-27)	2
LTK	LTK	5.4	0.3	Poly(Glu,Tyr)4:1	0.125
LYN	LYN	1.1	0.3	Poly(Glu,Tyr)4:1	0.125
MAP3K1	MAP3K1	2.4	0.1	tetra(LRRWSLG)	1
MAP3K10	MAP3K10	2.3	1	Histone H2B	0.5
MAP3K11	MAP3K11	13.3	3	Myelin Basic Protein	1
MAP3K7/MAP3K7IP1	MAP3K7	13.1	1	S6-Peptide	2
MAP3K9	MAP3K9	3.6	3	GSK3(14-27)	1
MAP4K1	MAP4K1	7.5	0.3	Casein	1
MAP4K2	MAP4K2	1	1	PKC(19-31)	0.5
MAP4K4	MAP4K4	16.8	1	GSK3(14-27)	2
MAP4K5	MAP4K5	0.5	0.3	Casein	1
MAPKAPK2	MAPKAPK2	3.8	0.1	RBER-CHKtide	1
MAPKAPK3	MAPKAPK3	4.6	0.1	tetra(LRRWSLG)	0.25
MAPKAPK5	MAPKAPK5	1.8	0.1	RBER-CHKtide	2
MARK1	MARK1	17	1	RBER-CHKtide	1
MARK2	MARK2	1.8	1	RBER-CHKtide	2
MARK3	MARK3	18.3	1	RBER-CHKtide	1
MARK4	MARK4	2.9	3	RBER-CHKtide	2
MASTL	MASTL	47.5	3	RBER-NTRK3tide	4
MATK	MATK	1.9	1	Poly(Glu,Tyr)4:1	0.125
MEK1	MAP2K1	34.4	3	ERK2 K54R (kinase-dead)	2
MEK2	MAP2K2	20.2	1	RBER-IRStide	1
MEK5	MAP2K5	37	1	RBER-CHKtide	2
MEKK2	MAP3K2	19.9	0.3	Casein	0.5
MEKK3	MAP3K3	19.7	0.3	Casein	0.5
MELK	MELK	50.2	0.1	RBER-CHKtide	2
MERTK	MERTK	24.5	1	Poly(Glu,Tyr)4:1	0.25
MET	MET	2.5	0.3	Poly(Ala,Glu,Lys,Tyr)6:2:5:1	0.125
MINK1	MINK1	6	1	RBER-CHKtide	1
MKK3	MAP2K3	115.1	0.3	p38-alpha K53A (kinase-dead)	1
MKK4	MAP2K4	2	0.1	JNK1 K55R K56R (kinase-dead)	1
MKK6 SDTD	MAP2K6	5.9	1	p38-alpha K53A (kinase-dead)	1
MKK7	MAP2K7	56.7	3	JNK1 K55R K56R (kinase-dead)	2
MKNK1	MKNK1	15	1	S6-Peptide	2
MKNK2	MKNK2	4.3	0.1	S6-Peptide	1
MLK4	MAP3K21	58.7	3	RB-CTF	2
MST1	STK4	1.2	0.3	RB-CTF	2
MST2	STK3	5.3	1	RB-CTF	1
MST3	STK24	12.7	1	Casein	1
MST4	STK26	13.1	1	RB-CTF	1
MTOR	MTOR	2.4	1	Casein	0.5
MUSK	MUSK	43.9	1	Poly(Ala,Glu,Lys,Tyr)6:2:5:1	0.125
MYLK	MYLK	10.4	0.1	S6-Peptide	1
MYLK2	MYLK2	3.2	1	S6-Peptide	1
MYLK3	MYLK3	5.3	0.1	S6-Peptide	2
NDR1	STK38	48.6	0.1	GSK3(14-27)	2
NDR2	STK38L	48.6	0.1	GSK3(14-27)	4
NEK1	NEK1	7	3	GSK3(14-27)	2
NEK11	NEK11	5.9	1	Myelin Basic Protein	1
NEK2	NEK2	24.2	3	RB-CTF	1
NEK3	NEK3	46.5	3	RBER-CHKtide	4
NEK4	NEK4	0.5	0.3	Myelin Basic Protein	2
NEK6	NEK6	14.7	1	GSK3(14-27)	2
NEK7	NEK7	4.6	1	Casein	1
NEK9	NEK9	0.6	10	GSK3(14-27)	1
NIK	MAP3K14	52.5	1	RBER-CHKtide	2
NLK	NLK	6.5	1	GSK3(14-27)	2
p38alpha	MAPK14	7.2	1	ATF2	1
p38beta	MAPK11	1.4	1	ATF2	1
p38delta	MAPK13	0.9	1	RBER-CHKtide	2
p38gamma	MAPK12	4.7	0.1	RBER-IRStide	2
PAK1	PAK1	2.2	10	tetra(LRRWSLG)	1
PAK2	PAK2	4.5	1	tetra(LRRWSLG)	0.25
PAK3	PAK3	3.3	3	tetra(LRRWSLG)	0.5
PAK4	PAK4	10.6	3	tetra(LRRWSLG)	0.5
PAK6	PAK6	2.9	0.3	tetra(LRRWSLG)	0.125
PAK7	PAK7	2.7	1	tetra(LRRWSLG)	0.25
PASK	PASK	6.5	0.1	RBER-CHKtide	2
PBK	PBK	59.2	3	Histone H1	0.5
PDGFRalpha	PDGFRA	22.2	3	Poly(Ala,Glu,Lys,Tyr)6:2:5:1	0.125
PDGFRbeta	PDGFRB	2.3	0.3	Poly(Ala,Glu,Lys,Tyr)6:2:5:1	0.125
PDK1	PDPK1	1.8	0.3	tetra(LRRWSLG)	0.25
PHKG1	PHKG1	2.8	3	PKC(19-31)	0.5
PHKG2	PHKG2	2.7	0.1	RBER-CHKtide	2
PIM1	PIM1	0.6	0.1	GSK3(14-27)	1
PIM2	PIM2	15.6	0.3	GSK3(14-27)	1
PIM3	PIM3	7.8	1	GSK3(14-27)	2
PKA	PRKACA	4.6	1	tetra(LRRWSLG)	0.5
PKCalpha	PRKCA	0.9	10	PKC(19-31)	0.25
PKCbeta1	PRKCB	1	10	PKC(19-31)	0.25
PKCbeta2	PRKCB	3.9	10	PKC(19-31)	0.25
PKCdelta	PRKCD	4.5	10	PKC(19-31)	0.5
PKCepsilon	PRKCE	1.8	1	PKC(19-31)	0.125
PKCeta	PRKCH	3.7	3	Histone H2B	0.25
PKCgamma	PRKCG	3.6	10	PKC(19-31)	0.25
PKCiota	PRKCI	10.2	10	PKC(19-31)	0.5
PKCmu	PRKD1	3.6	0.3	RBER-CHKtide	1
PKCnu	PRKCQ	4	3	tetra(LRRWSLG)	0.25
PKCtheta	PRKCQ	1.8	3	PKC(19-31)	0.25
PKCzeta	PRKCZ	10.3	1	PKC(19-31)	0.125
PKMzeta	PRKCL1	2.3	1	PKC(19-31)	0.25
PKN3	PKN3	7.9	1	PKC(19-31)	1
PLK1	PLK1	5	1	RBER-CHKtide	2
PLK3	PLK3	6.2	0.3	Casein	0.5
PRK1	PKN1	7.3	0.3	RBER-CHKtide	2
PRK2	PKN2	1.4	0.1	RBER-CHKtide	2
PRKD2	PRKD2	0.8	0.3	RBER-CHKtide	2
PRKG1	PRKG1	0.9	0.3	PKC(19-31)	1
PRKG2	PRKG2	0.3	1	GSK3(14-27)	2
PRKX	PRKX	5.8	0.3	GSK3(14-27)	1
PYK2	PTK2B	10.3	1	Poly(Glu,Tyr)4:1	0.125
RAF1 YDYD	RAF1	2.6	0.3	MEK1 K97M (kinase-dead)	0.5
RET	RET	24.9	1	Poly(Glu,Tyr)4:1	0.125
RIPK2	RIPK2	78.4	3	RBER-CHKtide	4
RIPK4	RIPK4	31.6	0.3	Casein	0.5
RIPK5	RIPK5	1.5	1	RBER-CHKtide	2
ROCK1	ROCK1	1.1	0.3	PKC(19-31)	1
ROCK2	ROCK2	1.1	0.3	S6-Peptide	1
RON	MST1R	15.4	1	Poly(Glu,Tyr)4:1	0.125
ROS	ROS1	0.5	0.3	Poly(Ala,Glu,Lys,Tyr)6:2:5:1	0.125
RPS6KA1	RPS6KA1	6.8	1	RBER-CHKtide	2
RPS6KA2	RPS6KA2	1.1	1	tetra(LRRWSLG)	0.5
RPS6KA3	RPS6KA3	0.2	1	tetra(LRRWSLG)	0.25
RPS6KA4	RPS6KA4	8.8	0.3	RBER-CHKtide	2
RPS6KA5	RPS6KA5	12.6	1	RBER-CHKtide	2
RPS6KA6	RPS6KA6	0.9	1	GSK3(14-27)	2
S6K	RPS6KB1	13.5	3	GSK3(14-27)	2
S6Kbeta	RPS6KB2	24.3	1	RBER-CHKtide	4
SAK	PLK4	28.9	1	p38-alpha K53A (kinase-dead)	2
SGK1	SGK1	53.4	1	GSK3(14-27)	1
SGK2	SGK2	5.8	1	GSK3(14-27)	1
SGK3	SGK3	12	1	GSK3(14-27)	2
SIK1	SIK1	29.2	3	RBER-CHKtide	2
SIK2	SIK2	3.3	1	RBER-CHKtide	2
SIK3	SIK3	15.9	1	RBER-CHKtide	2
SLK	STK10	3.7	1	S6-Peptide	2
SNARK	NUAK1	20.2	0.3	Histone H2B	0.5
SNK	NUAK2	9.3	1	GSK3(14-27)	2
SRC	SRC	2.2	0.3	Poly(Glu,Tyr)4:1	0.125
SRMS	SRMS	9.8	3	Poly(Glu,Tyr)4:1	0.125
SRPK1	SRPK1	5.8	0.3	Myelin Basic Protein	1
SRPK2	SRPK2	3.7	0.3	Myelin Basic Protein	1
STK17A	STK17A	5.4	0.1	RB-CTF	2
STK17B	STK17B	14.2	0.1	MRCL3	2
STK23	MST1	3.5	0.3	RBER-CHKtide	2
STK25	STK25	2.6	0.3	Casein	1
STK33	STK33	16.2	1	RBER-CHKtide	2
STK39	STK39	13.2	1	RBER-CDC25tide	1
SYK	SYK	9.6	1	Poly(Glu,Tyr)4:1	0.125
TAOK2	TAOK2	4.8	0.3	Casein	1
TAOK3	TAOK3	18.9	1	PKC(19-31)	0.5
TBK1	TBK1	1.2	1	Casein	1
TEC	TEC	39.3	10	Poly(Glu,Tyr)4:1	0.125
TGFBR1	TGFBR1	6.2	1	GSK3(14-27)	1
TGFBR2	TGFBR2	2.9	0.1	S6-Peptide	2
TIE2	TEK	14.5	1	Poly(Glu,Tyr)4:1	0.125
TLK1	TLK1	6.3	0.3	RB-CTF	1
TLK2	TLK2	2.1	0.1	S6-Peptide	1
TNK1	TNK1	33.7	0.3	Poly(Glu,Tyr)4:1	0.125
TRKA	NTRK1	5.7	0.3	Poly(Glu,Tyr)4:1	0.25
TRKB	NTRK2	4.5	0.3	Poly(Glu,Tyr)4:1	0.25
TRKC	NTRK3	6.2	0.3	Poly(Glu,Tyr)4:1	0.125
TSF1	DYRK3	7.8	0.1	Casein	1
TSK2	DYRK4	27.1	3	RBER-CHKtide	2
TSSK1	TSSK1	2.1	0.3	RBER-CHKtide	1
TTBK1	TTBK1	2.3	0.1	RB-CTF	1
TTBK2	TTBK2	2.4	0.1	Casein	0.5
TTK	TTK	15.8	0.3	RBER-CHKtide	1
TXK	TXK	1.7	1	RBER-CHKtide	2
TYK2	TYK2	2.9	0.1	Poly(Ala,Glu,Lys,Tyr)6:2:5:1	0.125
TYRO3	TYRO3	5.1	1	Poly(Glu,Tyr)4:1	0.5
ULK1	ULK1	8.4	0.3	Casein	1
ULK2	ULK2	3.2	0.3	Casein	0.5
ULK3	ULK3	4.9	0.3	Casein	1
VEGFR1	FLT1	11.2	1	Poly(Glu,Tyr)4:1	0.125
VEGFR2	KDR	11.5	1	Poly(Glu,Tyr)4:1	0.125
VEGFR3	FLT4	11.7	3	Poly(Glu,Tyr)4:1	0.125
VRK1	VRK1	53.2	3	RBER-CHKtide	2
VRK2	VRK2	48.1	1	Casein	0.5
WEE1	WEE1	53.4	1	Poly(Ala,Glu,Lys,Tyr)6:2:5:1	0.125
WNK1	WNK1	127.6	30	PKC(19-31)	0.5
WNK2	WNK2	30.8	3	RBER-CHKtide	2
WNK3	WNK3	11.2	3	S6-Peptide	2
YES	YES1	4.4	1	Poly(Glu,Tyr)4:1	0.125
ZAK	MAP3K20	1.2	1	Myelin Basic Protein	1
ZAP70	ZAP70	2	0.1	Poly(Glu,Tyr)4:1	0.125
